# Supplementary material for: Combinatorial discovery of microtopographical landscapes that resist biofilm formation through quorum sensing mediated autolubrication
Source: Nat Commun. 2025 Jun 18;16:5295. doi: 10.1038/s41467-025-60567-x (PMC12177056; doi:10.1038/s41467-025-60567-x)
Supplement: Supplementary file 8 — Source Data [file 41467_2025_60567_MOESM8_ESM.xlsx]

## Sheet: Fig 1b
	P. aeruginosa			S. aureus
TU Index	Mean	SD	N	Mean	SD	N
1	125.64	43.59	22	118.876	52.467	6
2	114.764	33.8625	22	117.248	54.7796	6
3	111.919	43.04	22	115.871	61.6766	6
4	108.967	29.4685	22	110.85	55.008	6
5	107.43	30.0492	22	110.542	36.0477	6
6	105.92	40.9627	22	110.442	45.6042	6
7	104.891	24.2281	22	110.25	48.3377	6
8	104.552	24.2608	22	109.9	37.4509	6
9	100.244	30.2367	22	106.86	54.27	6
10	99.8336	30.4702	22	106.243	49.5767	6
11	99.3161	46.9827	22	105.954	59.1309	6
12	99.0789	58.4782	22	104.796	62.2754	6
13	98.74	26.3155	22	104.101	42.2445	6
14	98.466	26.867	22	103.853	53.8421	6
15	98.2611	20.3801	22	103.837	35.2614	6
16	97.8421	29.4664	22	103.776	39.8181	6
17	96.8817	40.5627	22	103.16	52.1541	6
18	96.0943	30.586	22	102.977	31.807	6
19	96.0552	28.3191	22	102.86	44.7927	6
20	95.9984	33.8893	22	102.848	44.645	6
21	94.0483	44.6628	22	102.528	47.4814	6
22	93.8046	44.7904	22	102.424	50.3728	6
23	93.5331	17.4314	22	102.279	38.3762	6
24	93.4358	30.4695	22	102.111	46.5097	6
25	93.0223	38.0685	22	101.923	48.4782	6
26	93.0058	19.2967	22	101.197	48.2961	6
27	92.8977	44.2608	22	101.115	39.3032	6
28	92.6521	33.4821	22	100.983	37.8209	6
29	92.3766	35.0153	22	100.949	51.7123	6
30	92.2104	22.658	22	100.668	54.7159	6
31	92.0703	30.737	22	100.423	51.2425	6
32	91.8854	28.0597	22	99.626	44.1682	6
33	91.4435	32.3204	22	99.2453	35.6421	6
34	91.3248	28.6241	22	98.7672	45.4548	6
35	91.1394	38.2422	22	98.7182	52.2976	6
36	91.1368	44.8942	22	98.6977	44.8111	6
37	91.0769	44.7856	22	97.8863	35.5741	6
38	90.9755	38.3211	22	97.7952	49.203	6
39	90.9606	24.3423	22	97.6212	53.3278	6
40	90.83	24.3038	22	97.5813	55.6705	6
41	90.4102	42.2227	22	97.4573	38.7152	6
42	90.0785	38.9303	22	97.0728	54.1041	6
43	89.5845	32.8662	22	96.9803	40.1887	6
44	89.4664	24.7477	22	96.8985	58.0662	6
45	89.1735	41.9765	22	96.7937	36.3116	6
46	88.9386	40.4091	22	96.7792	56.2815	6
47	88.4591	32.4213	22	96.7267	54.8249	6
48	88.3114	37.4134	22	96.667	61.1261	6
49	87.8554	25.2298	22	96.594	51.6157	6
50	87.842	33.3766	22	96.2678	44.6292	6
51	87.6885	38.7692	22	96.2355	49.615	6
52	87.4759	28.9442	22	95.9197	51.74	6
53	87.2938	25.9724	22	95.8372	57.0938	6
54	87.1821	31.7101	22	95.835	43.5237	6
55	87.0214	29.5559	22	95.7645	47.2645	6
56	86.8997	27.7668	22	95.5808	45.2836	6
57	86.7425	30.4281	22	94.835	55.4599	6
58	86.6498	29.5788	22	94.706	45.9578	6
59	86.5582	55.9611	22	94.6957	41.9634	6
60	86.5544	27.4785	22	94.6748	55.2026	6
61	86.5517	20.9374	22	94.6112	38.5323	6
62	86.4496	25.1491	22	94.3697	40.5865	6
63	86.3369	22.0276	22	94.2887	48.8133	6
64	86.2332	28.9761	22	94.0447	40.5516	6
65	86.1077	32.1319	22	93.8487	39.7759	6
66	85.9934	30.8051	22	93.8158	56.5656	6
67	85.9875	23.7323	22	93.78	47.2084	6
68	85.9725	34.73	22	93.7192	57.7993	6
69	85.5113	49.5508	22	93.715	59.7741	6
70	84.966	29.5432	22	93.3633	42.9501	6
71	84.9403	32.5876	22	93.3055	41.776	6
72	84.8919	23.2887	22	93.193	49.1236	6
73	84.7695	22.9557	22	92.9107	44.9004	6
74	84.3886	30.5488	22	92.7952	31.4284	6
75	84.2941	29.2272	22	92.7718	51.9037	6
76	84.1834	50.0039	22	92.682	51.0771	6
77	84.1539	47.9906	22	92.6563	38.3019	6
78	84.04	40.5069	22	92.0513	58.5015	6
79	83.9676	22.3964	22	91.8367	41.2073	6
80	83.8425	32.8695	22	91.8252	57.6204	6
81	83.8015	48.5541	22	91.8178	61.7729	6
82	83.725	41.1501	22	91.7122	57.5925	6
83	83.5188	35.2235	22	91.6787	50.1101	6
84	83.0941	54.917	22	91.54	50.2592	6
85	83.0063	30.3132	22	91.4768	44.6549	6
86	82.8741	60.4001	22	91.4217	51.2799	6
87	82.8274	41.7888	22	91.4108	45.3798	6
88	82.7894	24.2732	22	91.2437	34.6986	6
89	82.7289	37.4994	22	90.7868	46.9122	6
90	82.7125	25.5342	22	90.7077	48.5021	6
91	82.6747	40.2711	22	90.6247	57.6896	6
92	82.6232	29.8031	22	90.1963	67.3389	6
93	82.4158	36.3252	22	90.1002	39.0315	6
94	82.3616	29.7933	22	90.09	47.5648	6
95	82.3435	19.7582	22	89.9035	26.2307	6
96	82.1994	24.9282	22	89.7372	39.2296	6
97	81.9703	45.0069	22	89.594	40.7467	6
98	81.7348	38.2356	22	89.593	49.7668	6
99	81.5207	22.5211	22	89.5057	52.4537	6
100	81.359	52.1643	22	89.2002	55.0546	6
101	81.2127	38.7602	22	89.155	40.6049	6
102	81.1588	30.7883	22	89.1318	43.6024	6
103	81.0863	44.1591	22	88.9857	58.8648	6
104	81.0706	31.2916	22	88.6677	43.4965	6
105	80.9149	45.4496	22	88.6612	52.1025	6
106	80.9028	52.9786	22	88.6103	49.9254	6
107	80.8717	34.0113	22	88.5777	47.7835	6
108	80.6541	34.1316	22	88.5597	62.1555	6
109	80.6372	31.4386	22	88.5563	54.8366	6
110	80.6141	34.162	22	88.4938	42.1289	6
111	80.6015	38.6077	22	88.4072	36.1855	6
112	80.5868	35.9777	22	88.2762	49.4313	6
113	80.4775	28.1478	22	88.2102	45.1402	6
114	80.4023	38.2473	22	88.025	56.6208	6
115	80.2988	28.3389	22	87.9248	35.0025	6
116	80.186	33.2383	22	87.8668	62.1896	6
117	80.167	45.4663	22	87.7372	45.9518	6
118	80.0147	29.3784	22	87.495	45.5127	6
119	79.9858	46.0612	22	87.4478	49.222	6
120	79.6808	35.3176	22	87.438	57.5086	6
121	79.6538	42.5736	22	87.348	42.8884	6
122	79.5942	23.653	22	86.9718	48.7773	6
123	78.9297	29.3892	22	86.871	57.8768	6
124	78.858	27.4004	22	86.8642	38.8531	6
125	78.8371	33.965	22	86.6852	44.2375	6
126	78.8054	23.3887	22	86.6323	55.1518	6
127	78.7879	35.0714	22	86.5993	42.9119	6
128	78.6682	40.1401	22	86.4885	48.6825	6
129	78.6106	29.9558	22	86.4472	48.5343	6
130	78.4832	25.7636	22	86.043	54.9844	6
131	78.3725	31.2946	22	86.0363	56.9954	6
132	78.3689	42.3171	22	85.9182	44.4399	6
133	78.2997	30.7357	22	85.8963	33.7704	6
134	78.1696	37.6279	22	85.8413	53.6993	6
135	78.1453	32.0481	22	85.789	41.3394	6
136	78.0412	38.0639	22	85.6952	61.1541	6
137	77.879	31.0559	22	85.6915	33.3788	6
138	77.7264	40.1909	22	85.3653	42.6903	6
139	77.6047	17.4285	22	85.3137	52.8015	6
140	77.5752	63.3726	22	85.2948	51.2458	6
141	77.5566	23.8191	22	85.1398	30.3847	6
142	77.5093	42.9145	22	85.1275	36.5587	6
143	77.4441	26.4567	22	85.1217	44.5246	6
144	77.4117	28.9399	22	85.0253	37.6156	6
145	77.2438	38.3565	22	84.9717	57.7575	6
146	77.2321	38.2173	22	84.8005	42.9666	6
147	77.1391	29.4306	22	84.684	46.2906	6
148	77.0882	35.7526	22	84.6127	59.8742	6
149	77.0603	25.706	22	84.2063	39.2143	6
150	77.031	35.1803	22	84.1398	53.5376	6
151	76.9985	24.2601	22	84.0297	56.9812	6
152	76.8241	27.0136	22	83.7742	25.5548	6
153	76.7432	40.4786	22	83.6577	40.9905	6
154	76.6715	40.8661	22	83.6553	51.3165	6
155	76.6189	21.5996	22	83.4987	43.1293	6
156	76.5899	40.0395	22	83.4468	54.3015	6
157	76.3628	26.3437	22	83.4025	38.407	6
158	76.2547	26.0447	22	83.2232	56.8442	6
159	76.2412	27.3447	22	83.1753	48.4817	6
160	76.22	28.5724	22	83.1488	51.3739	6
161	76.1535	28.0668	22	83.1125	46.7683	6
162	75.9156	32.9457	22	83.0858	48.7634	6
163	75.8735	30.2396	22	83.07	54.7894	6
164	75.795	45.9661	22	82.8153	41.7259	6
165	75.6335	31.9548	22	82.6623	46.904	6
166	75.6292	23.6178	22	82.6545	34.0161	6
167	75.5993	23.3723	22	82.5182	43.9823	6
168	75.5571	40.1895	22	82.4067	57.812	6
169	75.4528	44.6091	22	82.3447	58.1547	6
170	75.3856	35.7511	22	82.2145	35.8693	6
171	75.3271	57.1019	22	82.2028	49.529	6
172	75.1705	24.1579	22	82.178	47.2503	6
173	75.1295	44.2207	22	82.1637	47.0132	6
174	75.0603	23.3096	22	82.1198	45.6835	6
175	75.0073	22.8353	22	81.8168	55.2535	6
176	74.9787	23.8916	22	81.7563	38.3171	6
177	74.9611	37.4927	22	81.7563	41.9071	6
178	74.9496	26.9093	22	81.639	54.1938	6
179	74.892	23.217	22	81.4963	42.6829	6
180	74.8858	28.4754	22	81.4717	37.8848	6
181	74.6603	38.5663	22	81.408	46.6043	6
182	74.6238	48.8192	22	81.3223	58.404	6
183	74.3316	43.3034	22	81.1652	37.9215	6
184	74.3101	28.6744	22	81.0225	45.2258	6
185	74.273	33.7405	22	80.9668	56.4376	6
186	74.2464	25.6369	22	80.869	49.8665	6
187	74.0991	35.6067	22	80.8665	48.5985	6
188	74.0841	25.3353	22	80.7018	58.4466	6
189	73.7762	25.8327	22	80.5545	50.8493	6
190	73.6564	23.4698	22	80.5255	64.8993	6
191	73.6234	34.4074	22	80.46	47.0993	6
192	73.5915	36.4951	22	80.4428	35.1113	6
193	73.4779	37.5173	22	80.3652	48.1378	6
194	73.4522	41.8588	22	80.1623	50.915	6
195	73.3503	23.2312	22	80.1563	51.0091	6
196	73.3318	42.5219	22	80.1522	42.2639	6
197	73.3318	39.443	22	80.1058	55.2826	6
198	73.2353	21.5857	22	80.007	46.0799	6
199	73.0716	26.3724	22	79.9308	34.6092	6
200	73.0122	49.331	22	79.8698	45.559	6
201	72.9947	20.4102	22	79.833	37.3613	6
202	72.9037	25.34	22	79.8145	38.664	6
203	72.8449	37.3485	22	79.7407	50.0462	6
204	72.659	31.8769	22	79.7405	37.0665	6
205	72.6387	47.7952	22	79.7032	48.7858	6
206	72.4769	26.3281	22	79.6745	31.934	6
207	72.2148	21.333	22	79.6677	31.0645	6
208	72.0073	31.6853	22	79.6675	50.494	6
209	71.9701	22.6442	22	79.5362	41.1224	6
210	71.8674	28.2985	22	79.4557	38.9024	6
211	71.6285	36.904	22	79.4277	51.1213	6
212	71.6218	41.9827	22	79.4072	44.3011	6
213	71.5923	33.5901	22	79.281	52.556	6
214	71.5502	26.3215	22	79.275	24.8206	6
215	71.4409	37.4464	22	79.2718	57.1576	6
216	71.3244	57.989	22	79.0988	38.0824	6
217	71.2302	35.2613	22	78.9988	41.6842	6
218	70.9543	28.9929	22	78.9628	61.5693	6
219	70.8767	23.2411	22	78.8372	51.1012	6
220	70.8128	30.8553	22	78.7388	50.8897	6
221	70.2116	27.2264	22	78.7388	41.7094	6
222	70.1916	31.0217	22	78.7163	52.9766	6
223	70.0759	37.1571	22	78.5788	53.068	6
224	70.0001	39.1503	22	78.5297	48.8666	6
225	69.8503	25.8899	22	78.4748	47.7531	6
226	69.7835	21.7	22	78.4238	48.8611	6
227	69.6342	41.3836	22	78.4055	48.9987	6
228	69.6131	25.257	22	78.4047	38.4319	6
229	69.5949	31.1845	22	78.3842	47.0959	6
230	69.5371	20.718	22	78.37	32.0164	6
231	69.5297	21.6138	22	78.1412	46.6026	6
232	69.5275	22.7081	22	78.1177	52.6264	6
233	69.4705	23.9267	22	78.0898	52.7101	6
234	69.4586	19.5962	22	78.014	47.2898	6
235	69.4233	29.4917	22	77.7918	46.8609	6
236	69.3935	27.1169	22	77.7088	43.9506	6
237	69.3394	23.0246	22	77.6955	49.2511	6
238	69.3238	40.3992	22	77.6607	54.4933	6
239	69.2893	45.4183	22	77.52	38.6651	6
240	69.2756	27.0984	22	77.3293	49.0519	6
241	69.1091	23.2765	22	77.2578	56.4922	6
242	69.0994	30.7473	22	77.2277	50.1678	6
243	68.8751	37.4172	22	77.2192	39.5248	6
244	68.7609	28.6716	22	77.2128	41.9283	6
245	68.5175	35.6178	22	77.0965	47.9699	6
246	68.4988	25.9713	22	77.075	38.482	6
247	68.4244	26.5437	22	77.0527	42.4178	6
248	68.3675	29.1319	22	77.0312	55.2115	6
249	68.3378	34.8919	22	77.0212	46.0411	6
250	68.3006	20.0851	22	76.9242	43.8812	6
251	68.2905	22.0759	22	76.6703	34.7698	6
252	68.2671	31.5995	22	76.6237	56.6359	6
253	68.2391	35.3407	22	76.6158	46.2688	6
254	68.1526	31.3452	22	76.4945	38.2244	6
255	68.0854	28.0959	22	76.489	41.607	6
256	67.9901	28.8469	22	76.4458	40.7328	6
257	67.9131	37.0581	22	76.4442	42.3249	6
258	67.8419	36.8111	22	76.4007	48.0252	6
259	67.8177	33.4022	22	76.3547	31.3806	6
260	67.8078	39.1378	22	76.2873	48.9838	6
261	67.7872	37.0017	22	76.1977	31.8711	6
262	67.7591	17.7641	22	76.1575	31.3837	6
263	67.5954	39.8297	22	76.1193	49.2751	6
264	67.4596	35.0933	22	76.1178	45.581	6
265	67.4521	37.3878	22	76.107	43.6384	6
266	67.3509	25.1122	22	76.0415	34.5936	6
267	67.3312	33.2407	22	76.0103	38.9022	6
268	67.3275	37.1644	22	75.974	43.254	6
269	67.2685	31.0238	22	75.9623	62.3842	6
270	67.1012	31.7313	22	75.9315	33.0943	6
271	66.9962	32.3994	22	75.852	62.1049	6
272	66.9727	28.2956	22	75.8153	29.2838	6
273	66.9553	29.9562	22	75.7958	48.5895	6
274	66.9449	46.018	22	75.5862	38.2719	6
275	66.844	37.5953	22	75.5055	51.5674	6
276	66.7639	33.8179	22	75.4175	41.3994	6
277	66.6636	31.9285	22	75.41	42.1354	6
278	66.6369	28.1333	22	75.3403	32.1886	6
279	66.5212	47.2098	22	75.2012	39.2308	6
280	66.4111	36.5427	22	75.182	39.0232	6
281	66.1297	24.1633	22	75.1515	39.1183	6
282	66.0922	21.1357	22	75.1015	43.7626	6
283	66.0244	31.7337	22	75.0042	56.5933	6
284	65.8871	26.0245	22	74.9667	27.2509	6
285	65.7324	29.2513	22	74.9335	38.7253	6
286	65.7137	31.2967	22	74.8653	41.4471	6
287	65.5526	28.0771	22	74.7248	59.6642	6
288	65.531	43.0207	22	74.5448	33.8026	6
289	65.4514	36.2952	22	74.5402	49.8299	6
290	65.4388	27.6445	22	74.4982	43.6011	6
291	65.4323	23.2839	22	74.3335	52.0523	6
292	65.4073	24.7927	22	74.3272	40.4136	6
293	65.3846	22.5123	22	74.3147	48.0981	6
294	65.3629	16.336	22	74.3103	39.4272	6
295	65.2155	39.2873	22	74.2492	46.9036	6
296	65.1903	22.4475	22	74.2402	46.444	6
297	65.1415	47.9477	22	74.182	40.9604	6
298	65.0945	31.613	22	74.147	37.6181	6
299	65.037	31.4991	22	74.0083	64.5679	6
300	64.9497	23.4674	22	73.886	55.8886	6
301	64.914	19.6102	22	73.8693	50.9164	6
302	64.8307	33.2898	22	73.7887	58.4903	6
303	64.7298	31.6573	22	73.778	34.7431	6
304	64.6115	24.277	22	73.7538	30.2874	6
305	64.5456	24.5264	22	73.6765	43.545	6
306	64.5387	49.7982	22	73.6647	42.3915	6
307	64.4142	22.9379	22	73.524	38.6616	6
308	64.3745	26.7633	22	73.4548	50.6432	6
309	64.3409	25.5267	22	73.3923	53.8718	6
310	64.2461	27.7597	22	73.3215	63.5762	6
311	64.1175	31.6211	22	73.2665	33.8491	6
312	64.0393	32.343	22	73.1925	38.6905	6
313	64.0345	29.1944	22	73.0505	34.9126	6
314	64.0339	43.1128	22	73.0273	44.2132	6
315	64.0269	21.2453	22	72.9298	41.0624	6
316	63.8676	36.7891	22	72.8922	44.8025	6
317	63.7937	29.5912	22	72.8715	50.6757	6
318	63.737	34.098	22	72.8153	40.242	6
319	63.7221	23.8958	22	72.8065	50.2906	6
320	63.6581	29.5207	22	72.7753	43.0852	6
321	63.6327	32.7888	22	72.7492	36.598	6
322	63.6236	31.8533	22	72.6765	30.2431	6
323	63.6039	33.134	22	72.645	49.3413	6
324	63.5838	41.734	22	72.6168	34.4755	6
325	63.3551	27.8601	22	72.4412	44.556	6
326	63.3517	29.3903	22	72.421	55.7144	6
327	63.3384	40.2795	22	72.3973	58.0629	6
328	63.2944	30.4685	22	72.3633	44.8151	6
329	63.2041	29.2137	22	72.3618	50.8116	6
330	62.6664	37.9703	22	72.2738	32.4222	6
331	62.4788	33.8211	22	72.2077	47.8183	6
332	62.4511	25.3124	22	72.1775	52.2275	6
333	62.4241	36.8744	22	72.0362	46.8182	6
334	62.4064	43.7503	22	72.0202	39.5048	6
335	62.3748	36.7811	22	71.985	44.2868	6
336	62.3625	18.6978	22	71.9424	48.3974	6
337	62.3576	26.8367	22	71.8173	32.7094	6
338	62.31	25.8492	22	71.7852	45.6801	6
339	62.2599	25.1065	22	71.6507	46.829	6
340	62.0268	24.7387	22	71.5678	27.491	6
341	62.0004	29.1913	22	71.5395	49.4562	6
342	61.9585	31.9316	22	71.5333	28.081	6
343	61.9269	43.9293	22	71.5315	49.5459	6
344	61.8543	41.4281	22	71.4415	55.7328	6
345	61.633	32.7022	22	71.3618	45.2297	6
346	61.452	28.5998	22	71.3133	48.591	6
347	61.4134	39.2298	22	71.297	65.6797	6
348	61.3547	22.7051	22	71.2962	46.777	6
349	61.3346	21.5369	22	71.208	38.556	6
350	61.196	28.6251	22	71.16	45.4438	6
351	61.1484	35.2552	22	71.1368	35.4128	6
352	61.1284	30.3451	22	71.058	43.5814	6
353	61.1134	40.6032	22	71.0467	45.5913	6
354	61.0831	30.0972	22	71.0248	61.1257	6
355	61.0745	35.4159	22	70.8828	43.4632	6
356	60.8895	24.2877	22	70.8618	47.7095	6
357	60.8719	28.572	22	70.8297	56.0597	6
358	60.7344	34.4086	22	70.8255	41.3183	6
359	60.7188	28.5035	22	70.6183	61.5928	6
360	60.6654	23.9956	22	70.5382	43.8944	6
361	60.6463	34.0422	22	70.532	48.7829	6
362	60.6161	23.4923	22	70.518	36.5679	6
363	60.5815	26.1254	22	70.5147	34.7345	6
364	60.5572	36.8191	22	70.485	37.4074	6
365	60.529	27.6146	22	70.4427	29.4102	6
366	60.5115	33.1047	22	70.3312	37.5495	6
367	60.4984	47.6942	22	70.3243	40.7362	6
368	60.3621	19.9611	22	70.3163	45.1619	6
369	60.343	30.9215	22	70.2395	53.6485	6
370	60.2426	33.3109	22	70.1055	63.1755	6
371	60.2409	23.3247	22	70.0237	31.4591	6
372	60.2245	29.2797	22	70.0153	45.4825	6
373	60.2159	36.7035	22	70.0048	41.5163	6
374	60.124	34.9531	22	69.9488	43.0562	6
375	60.0645	25.7819	22	69.884	37.7141	6
376	60.0036	23.4496	22	69.858	43.3112	6
377	59.8439	30.9485	22	69.804	47.9495	6
378	59.84	28.0073	22	69.7202	49.9582	6
379	59.8294	22.1565	22	69.6807	45.6241	6
380	59.6705	33.1538	22	69.6598	33.0924	6
381	59.6483	30.9642	22	69.5812	46.1208	6
382	59.6084	28.0058	22	69.576	42.1717	6
383	59.5785	61.9903	22	69.403	39.7349	6
384	59.5574	34.2334	22	69.2935	60.1106	6
385	59.5354	22.6582	22	69.279	40.4121	6
386	59.4398	37.8279	22	69.2037	43.5814	6
387	59.4234	25.2023	22	69.1687	43.2059	6
388	59.3826	27.398	22	69.1687	59.6596	6
389	59.3383	23.9202	22	68.9538	35.2085	6
390	59.3358	31.2537	22	68.9042	46.4153	6
391	59.2552	24.0452	22	68.8307	40.8246	6
392	59.1896	37.6863	22	68.7965	44.6751	6
393	59.1808	50.8129	22	68.7718	40.2316	6
394	59.1174	26.0747	22	68.752	57.3441	6
395	59.0714	39.3661	22	68.7358	53.5219	6
396	59.0098	13.2137	22	68.7275	48.8901	6
397	58.9398	23.3377	22	68.5192	40.6003	6
398	58.8809	34.4426	22	68.512	35.1571	6
399	58.8595	26.3913	22	68.4912	38.7052	6
400	58.7074	21.9012	22	68.4155	53.873	6
401	58.7038	39.8109	22	68.4085	37.8686	6
402	58.6534	21.2697	22	68.3703	25.5073	6
403	58.6382	35.4747	22	68.3647	30.4526	6
404	58.5991	43.626	22	68.3137	50.2018	6
405	58.5917	24.5557	22	68.2283	42.3049	6
406	58.5591	40.1951	22	68.223	38.3954	6
407	58.4997	25.4533	22	68.2085	38.5472	6
408	58.4627	23.3505	22	68.2032	30.7073	6
409	58.4134	32.2602	22	68.1672	57.2112	6
410	58.2331	31.9135	22	68.1208	24.3691	6
411	58.2231	29.0899	22	68.0982	41.5611	6
412	58.1722	28.9546	22	68.0298	52.9713	6
413	58.0884	31.5944	22	68.0077	28.1319	6
414	58.0614	18.8039	22	67.9787	34.2508	6
415	58.0095	19.0199	22	67.8325	48.2137	6
416	57.9361	28.4733	22	67.7147	34.784	6
417	57.8868	24.5889	22	67.6872	50.3807	6
418	57.8806	32.7767	22	67.6133	40.2292	6
419	57.8774	39.0305	22	67.5607	41.0754	6
420	57.8384	36.8652	22	67.5497	43.6153	6
421	57.7529	31.2415	22	67.4317	35.0389	6
422	57.5698	32.1145	22	67.4145	27.3225	6
423	57.5501	41.5026	22	67.3695	24.6336	6
424	57.5348	31.0932	22	67.3382	34.7717	6
425	57.4594	21.3447	22	67.3262	42.702	6
426	57.4526	33.2695	22	67.3238	45.0166	6
427	57.4334	43.1877	22	67.026	42.4659	6
428	57.4175	30.4119	22	67.0223	37.6204	6
429	57.3872	31.336	22	67.0183	58.9689	6
430	57.3201	25.7038	22	66.9522	52.2825	6
431	57.3181	31.6316	22	66.9335	45.5925	6
432	57.318	22.5691	22	66.8255	46.8007	6
433	57.0753	45.9999	22	66.7448	48.1587	6
434	57.0244	41.6493	22	66.6628	43.6422	6
435	56.9522	26.5364	22	66.6545	51.2772	6
436	56.918	34.1173	22	66.6153	46.6848	6
437	56.8295	35.2623	22	66.5693	49.2438	6
438	56.7172	34.5177	22	66.5577	39.0141	6
439	56.7168	27.8121	22	66.5303	37.1394	6
440	56.6656	36.2661	22	66.519	30.1504	6
441	56.5939	25.6258	22	66.4802	31.742	6
442	56.5892	36.2952	22	66.4355	30.821	6
443	56.5095	28.8957	22	66.3918	40.6099	6
444	56.4686	31.1196	22	66.3822	33.8745	6
445	56.4217	25.7623	22	66.321	52.4383	6
446	56.2971	32.142	22	66.3175	32.4529	6
447	56.1232	28.8426	22	66.2953	43.8604	6
448	56.1014	41.4725	22	66.2653	50.9483	6
449	56.0915	18.4228	22	66.2495	43.5449	6
450	56.0555	20.4142	22	65.9742	40.4632	6
451	56.0304	40.1353	22	65.9087	41.9441	6
452	55.8615	38.7403	22	65.7683	34.6219	6
453	55.8518	19.0661	22	65.6992	61.1933	6
454	55.7206	26.0641	22	65.6938	57.4061	6
455	55.6961	22.3835	22	65.6632	46.5649	6
456	55.6789	21.7271	22	65.6442	33.6998	6
457	55.5218	33.0115	22	65.5483	20.4312	6
458	55.5047	46.5001	22	65.5072	36.001	6
459	55.4385	25.2975	22	65.496	48.9663	6
460	55.3771	25.1794	22	65.4793	28.0092	6
461	55.3737	26.2079	22	65.4755	26.2222	6
462	55.3662	25.08	22	65.3633	36.172	6
463	55.364	28.0269	22	65.362	49.2356	6
464	55.3429	22.9764	22	65.358	42.9462	6
465	55.3243	27.5977	22	65.2397	46.4965	6
466	55.3214	21.8057	22	65.2202	42.0189	6
467	55.2439	21.4556	22	65.1603	44.599	6
468	55.2318	31.8024	22	65.0328	27.3534	6
469	55.1874	26.3984	22	65.0213	43.8667	6
470	55.1271	30.897	22	65.0065	41.0018	6
471	55.1233	41.0176	22	64.9882	34.1927	6
472	55.0705	20.1704	22	64.962	56.448	6
473	55.0483	28.7718	22	64.9442	47.8561	6
474	55.0332	39.0335	22	64.8955	42.2779	6
475	55.0261	36.426	22	64.8405	33.5204	6
476	54.9853	31.8929	22	64.8352	43.091	6
477	54.9825	27.289	22	64.6342	29.8786	6
478	54.9696	23.5381	22	64.5337	33.6186	6
479	54.9553	31.1594	22	64.5333	38.9495	6
480	54.8804	31.7215	22	64.5118	37.7394	6
481	54.8349	27.0442	22	64.4923	35.2184	6
482	54.8149	37.686	22	64.4913	45.1614	6
483	54.6217	26.5808	22	64.4387	46.9752	6
484	54.5881	32.9746	22	64.4343	34.0834	6
485	54.4144	31.0458	22	64.3952	36.6767	6
486	54.3651	36.7638	22	64.3908	46.3349	6
487	54.3329	39.687	22	64.3618	52.4441	6
488	54.3069	25.8799	22	64.3072	48.5134	6
489	54.2658	22.0708	22	64.249	43.2406	6
490	54.2426	36.3571	22	64.2215	37.0499	6
491	54.1077	23.6744	22	64.113	50.3974	6
492	54.0646	27.6809	22	64.0995	44.1033	6
493	54.0207	34.7656	22	64.0805	37.5138	6
494	54.0034	28.0615	22	64.074	42.7663	6
495	53.9947	29.0856	22	64.0515	46.2893	6
496	53.8936	27.3838	22	64.0047	46.5041	6
497	53.8767	26.6463	22	63.9853	34.3053	6
498	53.8512	25.6318	22	63.9098	54.3456	6
499	53.8165	23.3771	22	63.8885	39.8163	6
500	53.7301	28.813	22	63.8852	33.0508	6
501	53.6826	32.7763	22	63.8682	43.7353	6
502	53.6709	32.8357	22	63.8015	47.2135	6
503	53.5499	29.2905	22	63.7557	33.5038	6
504	53.4856	22.245	22	63.6813	46.7965	6
505	53.3973	35.4077	22	63.6062	37.1139	6
506	53.3856	26.7785	22	63.5917	44.4992	6
507	53.3547	37.8557	22	63.5383	34.6077	6
508	53.348	36.7203	22	63.4682	38.1766	6
509	53.3361	43.1217	22	63.4568	35.9653	6
510	53.2142	35.6646	22	63.3013	47.7486	6
511	53.1185	24.8468	22	63.2927	42.5688	6
512	53.117	34.4811	22	63.2573	38.3739	6
513	53.0585	22.3859	22	63.2147	27.9845	6
514	53.0106	29.6738	22	63.1783	42.971	6
515	52.8865	24.2581	22	63.1683	29.6916	6
516	52.8558	28.9521	22	63.1537	36.2749	6
517	52.8556	30.2413	22	63.1522	34.8348	6
518	52.7332	27.0229	22	63.0137	37.8546	6
519	52.7293	33.6071	22	62.9582	40.316	6
520	52.7096	21.9841	22	62.9545	42.0292	6
521	52.6189	23.3094	22	62.8912	40.1489	6
522	52.6081	28.5563	22	62.8228	35.9544	6
523	52.5933	41.6337	22	62.7647	52.905	6
524	52.5538	24.7714	22	62.7328	47.1569	6
525	52.2814	33.1052	22	62.7092	34.9374	6
526	52.2656	24.6462	22	62.6653	49.8737	6
527	52.2585	29.5215	22	62.6413	38.5377	6
528	52.1521	27.0259	22	62.6147	40.1629	6
529	52.1005	22.4147	22	62.5502	37.9084	6
530	52.0825	25.2463	22	62.5485	46.1476	6
531	52.0658	36.0094	22	62.4907	38.5898	6
532	52.041	35.4347	22	62.3798	44.3479	6
533	51.9386	26.7448	22	62.2883	27.9655	6
534	51.9143	19.0936	22	62.2828	31.3689	6
535	51.8842	20.4809	22	62.2773	38.8123	6
536	51.8802	31.6952	22	62.2748	36.9539	6
537	51.8681	18.0751	22	62.2735	34.0191	6
538	51.8122	29.9932	22	62.265	43.4208	6
539	51.6575	26.2177	22	62.2237	47.6283	6
540	51.5359	34.8626	22	62.2212	33.5036	6
541	51.5239	21.6182	22	62.2108	42.6872	6
542	51.4967	16.8199	22	62.1343	51.3707	6
543	51.4074	25.4	22	62.1163	47.6657	6
544	51.3704	25.0432	22	62.0833	34.432	6
545	51.2772	20.2448	22	62.0478	32.0635	6
546	51.1804	23.556	22	62.0452	24.0994	6
547	51.1765	29.6993	22	61.9982	51.091	6
548	51.1555	34.5808	22	61.9235	41.1095	6
549	51.1081	30.9607	22	61.8832	24.6392	6
550	51.1029	32.845	22	61.8708	42.4242	6
551	51.0555	31.9307	22	61.8695	45.709	6
552	50.9943	40.1561	22	61.8657	44.036	6
553	50.9334	27.6472	22	61.8332	23.3298	6
554	50.9269	23.3728	22	61.8225	35.1204	6
555	50.8828	54.8151	22	61.7363	48.1112	6
556	50.8636	29.3773	22	61.5845	35.7047	6
557	50.7657	23.6436	22	61.581	46.1088	6
558	50.7588	32.9784	22	61.5747	41.7262	6
559	50.7178	41.928	22	61.5598	44.9212	6
560	50.7087	19.0402	22	61.5355	39.5146	6
561	50.6831	42.7381	22	61.4317	46.8716	6
562	50.6599	38.0448	22	61.3893	34.3055	6
563	50.6304	21.4199	22	61.3718	36.2831	6
564	50.5918	57.6285	22	61.3592	53.4771	6
565	50.5821	47.4919	22	61.3417	43.1587	6
566	50.51	24.4326	22	61.312	54.0684	6
567	50.4544	23.4299	22	61.2998	44.35	6
568	50.2901	27.6707	22	61.2222	33.6419	6
569	50.2792	25.2662	22	61.2063	26.4085	6
570	50.2207	32.0723	22	61.1415	41.7413	6
571	50.1858	26.9652	22	61.0943	49.2014	6
572	50.1328	17.6003	22	61.0473	40.4557	6
573	50.0823	24.3893	22	60.9937	50.607	6
574	50.0654	24.0852	22	60.9915	30.7819	6
575	50.0614	33.3873	22	60.951	39.2251	6
576	50.0283	24.4378	22	60.8887	41.6215	6
577	50.0194	29.6413	22	60.876	47.0262	6
578	49.9589	29.6632	22	60.8742	36.7673	6
579	49.7729	39.1159	22	60.86	44.0374	6
580	49.7195	26.7652	22	60.8052	41.7931	6
581	49.605	23.8879	22	60.8015	44.392	6
582	49.5332	23.8633	22	60.7618	39.0856	6
583	49.5138	22.5764	22	60.757	29.5805	6
584	49.4714	25.3162	22	60.6802	27.5622	6
585	49.4692	22.6248	22	60.675	41.1741	6
586	49.4659	29.5319	22	60.663	37.2933	6
587	49.4615	20.6957	22	60.6202	26.492	6
588	49.4246	21.7323	22	60.601	44.5797	6
589	49.3323	20.961	22	60.5795	44.9185	6
590	49.3283	26.2061	22	60.4882	45.1174	6
591	49.2627	17.8903	22	60.4543	50.6255	6
592	49.2557	34.3734	22	60.3902	36.1257	6
593	49.002	28.7754	22	60.3708	40.5555	6
594	48.9659	26.2372	22	60.3285	28.4677	6
595	48.9066	31.0258	22	60.3185	32.4571	6
596	48.6674	23.403	22	60.2498	40.9239	6
597	48.6656	32.3542	22	60.2027	45.4763	6
598	48.578	24.1947	22	60.186	45.3234	6
599	48.5696	22.1071	22	60.1505	27.0057	6
600	48.5568	28.8831	22	60.1103	33.1975	6
601	48.5563	18.7674	22	60.1028	48.1471	6
602	48.5436	33.001	22	60.0962	58.8674	6
603	48.541	23.5879	22	60.0648	56.4319	6
604	48.4867	23.8654	22	60.0092	34.1666	6
605	48.486	19.9501	22	59.9952	39.6043	6
606	48.4849	23.576	22	59.9938	37.4093	6
607	48.4652	28.3347	22	59.9833	37.6528	6
608	48.4359	36.6626	22	59.9813	40.7509	6
609	48.3979	35.0698	22	59.9802	51.8127	6
610	48.371	25.075	22	59.9768	40.7483	6
611	48.3685	26.0807	22	59.9728	49.0943	6
612	48.3551	22.7195	22	59.9607	40.9376	6
613	48.3248	25.6217	22	59.9415	33.696	6
614	48.319	29.0682	22	59.9245	49.0926	6
615	48.1183	26.9153	22	59.8655	47.2276	6
616	48.0973	29.1839	22	59.8258	35.2596	6
617	48.0714	44.2777	22	59.8188	48.6909	6
618	48.0221	41.5513	22	59.7588	29.4827	6
619	48.0183	41.2288	22	59.6682	45.2208	6
620	48.0125	34.2012	22	59.4862	53.6974	6
621	47.962	23.0315	22	59.463	27.1084	6
622	47.9387	26.4454	22	59.4355	21.5173	6
623	47.9116	26.1374	22	59.4323	23.9881	6
624	47.8908	21.9105	22	59.4068	38.9405	6
625	47.8758	38.4153	22	59.4032	34.6602	6
626	47.8389	22.4897	22	59.3995	39.1663	6
627	47.7885	30.4585	22	59.3558	45.5639	6
628	47.7134	30.1012	22	59.3318	38.495	6
629	47.4515	22.916	22	59.3137	39.7546	6
630	47.4432	24.137	22	59.2387	23.2613	6
631	47.4348	33.9793	22	59.2302	25.0707	6
632	47.2938	21.9418	22	59.1977	35.5919	6
633	47.2882	43.803	22	59.1117	31.385	6
634	47.1713	33.6462	22	59.0975	48.3828	6
635	47.078	28.7307	22	59.0762	32.801	6
636	47.0211	30.6979	22	59.0362	48.5585	6
637	46.9683	19.4049	22	59.0085	27.9088	6
638	46.923	25.836	22	58.9813	51.3893	6
639	46.8021	19.088	22	58.9627	27.7403	6
640	46.7887	19.8769	22	58.9064	41.6273	6
641	46.7105	25.8711	22	58.9025	51.6761	6
642	46.6333	27.2563	22	58.8178	27.9361	6
643	46.5533	32.2098	22	58.7725	46.5005	6
644	46.5402	29.7373	22	58.748	45.667	6
645	46.5206	19.1341	22	58.6785	34.4731	6
646	46.5155	43.3028	22	58.6542	40.6812	6
647	46.463	23.2766	22	58.6522	41.2411	6
648	46.3938	36.253	22	58.6045	47.1518	6
649	46.3096	27.5068	22	58.4975	48.6955	6
650	46.298	15.0479	22	58.4778	47.2847	6
651	46.2383	51.6402	22	58.4733	29.9806	6
652	46.1763	28.1914	22	58.4657	39.6062	6
653	46.1461	18.5256	22	58.3668	31.214	6
654	46.1432	21.1082	22	58.3458	30.3867	6
655	46.1177	29.1001	22	58.3232	34.5712	6
656	46.0892	34.0947	22	58.2242	27.9046	6
657	46.0626	20.3324	22	58.2012	35.7056	6
658	46.0138	19.7859	22	58.1943	33.7073	6
659	45.8854	38.7628	22	58.165	43.5686	6
660	45.8567	36.8276	22	58.1573	32.3986	6
661	45.8142	24.2842	22	58.1292	34.4429	6
662	45.6851	14.7558	22	58.0822	34.1032	6
663	45.6351	35.5811	22	58.0805	29.7072	6
664	45.5491	20.9474	22	57.9977	36.9843	6
665	45.5099	17.8851	22	57.939	45.7841	6
666	45.5046	20.1053	22	57.9013	30.462	6
667	45.4731	27.2555	22	57.895	45.6932	6
668	45.4504	28.1764	22	57.878	28.8811	6
669	45.4041	25.3172	22	57.8082	40.078	6
670	45.4039	20.4557	22	57.7647	47.603	6
671	45.3941	26.0574	22	57.76	43.5156	6
672	45.3751	20.3494	22	57.738	49.4597	6
673	45.2868	29.6932	22	57.7198	30.1924	6
674	45.2693	34.4426	22	57.68	35.8165	6
675	45.2435	27.5483	22	57.6115	32.8705	6
676	45.1947	21.0859	22	57.6055	39.0096	6
677	45.166	33.7402	22	57.5467	52.0222	6
678	45.1633	26.1227	22	57.5213	32.6943	6
679	45.1462	22.1874	22	57.5122	44.9613	6
680	45.0213	18.5992	22	57.4152	31.1188	6
681	44.964	26.8478	22	57.4095	39.2427	6
682	44.9403	32.3628	22	57.3788	25.2777	6
683	44.9171	28.6363	22	57.3273	47.5803	6
684	44.864	16.8551	22	57.3122	27.1856	6
685	44.7678	24.8314	22	57.2938	32.3394	6
686	44.6411	18.6791	22	57.2912	51.5646	6
687	44.5492	32.1147	22	57.2582	26.8952	6
688	44.5349	19.7348	22	57.213	43.8188	6
689	44.4745	31.5122	22	57.1302	30.5554	6
690	44.4707	20.3071	22	57.0928	50.6109	6
691	44.4692	21.0246	22	57.0865	46.2025	6
692	44.4421	23.8813	22	56.9395	48.5737	6
693	44.3232	20.3166	22	56.8955	27.0889	6
694	44.2759	30.7627	22	56.8927	38.6463	6
695	44.1825	27.5162	22	56.8408	39.5093	6
696	44.1476	17.4813	22	56.7163	44.1538	6
697	44.1215	24.1573	22	56.7123	39.1315	6
698	43.9995	36.9981	22	56.705	39.9707	6
699	43.9013	47.369	22	56.6325	25.3091	6
700	43.8901	23.1642	22	56.6313	52.5726	6
701	43.8809	18.6674	22	56.5962	28.4459	6
702	43.8755	46.1009	22	56.5637	42.7914	6
703	43.8067	24.6007	22	56.5483	50.2133	6
704	43.7458	26.2904	22	56.5457	42.3917	6
705	43.7236	27.7605	22	56.5255	59.8657	6
706	43.7149	24.1242	22	56.512	25.7861	6
707	43.7018	27.5803	22	56.5078	23.1801	6
708	43.6017	22.9727	22	56.4925	51.5319	6
709	43.5719	23.3583	22	56.4875	41.8939	6
710	43.5336	21.5572	22	56.3957	41.2486	6
711	43.5143	42.7103	22	56.3937	45.6655	6
712	43.4502	20.1787	22	56.3847	36.5416	6
713	43.4296	27.867	22	56.3815	30.718	6
714	43.3751	24.3048	22	56.3678	42.7427	6
715	43.2753	20.1715	22	56.3223	46.997	6
716	43.254	33.9738	22	56.2643	31.2828	6
717	43.2275	20.4149	22	56.2643	50.3899	6
718	43.1776	20.0489	22	56.2615	39.6199	6
719	43.1614	29.2974	22	56.2352	33.019	6
720	43.1561	23.3351	22	56.2087	23.7999	6
721	43.1538	20.4428	22	56.2077	21.1094	6
722	43.069	27.3429	22	56.1988	28.8757	6
723	43.0675	18.418	22	56.196	41.6493	6
724	43.0436	32.8445	22	56.1622	45.8356	6
725	43.0178	48.3453	22	56.1518	31.1964	6
726	42.9835	20.2813	22	56.0978	47.3763	6
727	42.9768	26.59	22	56.0878	25.4409	6
728	42.9459	30.5221	22	56.0698	39.0485	6
729	42.9198	24.5632	22	56.0582	42.2716	6
730	42.8564	31.796	22	56.0495	34.3949	6
731	42.8549	26.6135	22	56.0045	25.8913	6
732	42.8523	35.5258	22	55.9905	45.575	6
733	42.8011	23.7546	22	55.9685	25.9433	6
734	42.7337	28.4748	22	55.9448	51.724	6
735	42.7178	30.211	22	55.9443	18.1176	6
736	42.6887	23.9357	22	55.9432	29.0252	6
737	42.6747	24.6587	22	55.9167	41.2497	6
738	42.6621	26.5083	22	55.8787	33.1191	6
739	42.6425	26.6772	22	55.854	50.1256	6
740	42.5807	30.4433	22	55.8525	48.333	6
741	42.5641	38.7189	22	55.8478	39.1248	6
742	42.5215	40.4898	22	55.8308	37.5206	6
743	42.4778	24.9998	22	55.8097	29.5628	6
744	42.4454	31.4115	22	55.8057	41.3847	6
745	42.4001	27.4331	22	55.7982	42.7918	6
746	42.3143	25.9987	22	55.7617	36.3357	6
747	42.3041	19.206	22	55.7525	38.9889	6
748	42.2995	27.6141	22	55.7068	19.6017	6
749	42.2956	24.2984	22	55.5958	49.3209	6
750	42.2377	23.3616	22	55.5917	20.1415	6
751	42.2077	26.5773	22	55.5447	27.084	6
752	42.1477	31.3634	22	55.514	29.4485	6
753	42.1038	19.2027	22	55.4845	30.0494	6
754	41.9509	21.7794	22	55.4257	32.3245	6
755	41.9466	22.0602	22	55.407	53.2916	6
756	41.9156	23.0798	22	55.4018	34.1397	6
757	41.9118	16.9967	22	55.3763	40.976	6
758	41.858	25.3713	22	55.376	33.764	6
759	41.8322	23.1364	22	55.3712	30.6686	6
760	41.7784	29.546	22	55.3398	19.9485	6
761	41.7581	45.0353	22	55.3393	43.6695	6
762	41.6355	17.7151	22	55.3312	28.7957	6
763	41.6062	18.3556	22	55.3085	43.8888	6
764	41.5568	25.3055	22	55.2768	47.7598	6
765	41.5558	29.318	22	55.2635	39.645	6
766	41.5408	27.929	22	55.2208	45.4316	6
767	41.4599	17.5902	22	55.2163	50.738	6
768	41.4433	19.3006	22	55.1478	34.7954	6
769	41.4208	33.4547	22	55.1453	38.3152	6
770	41.3631	34.3711	22	55.142	31.7107	6
771	41.3451	20.3447	22	55.1193	50.2448	6
772	41.3347	24.6558	22	55.1087	29.8807	6
773	41.3084	21.8908	22	55.0102	50.5127	6
774	41.2108	27.6384	22	54.9988	19.9666	6
775	41.1008	26.6106	22	54.998	40.9269	6
776	41.0719	22.9703	22	54.9835	48.9036	6
777	41.0485	25.0862	22	54.9637	35.1121	6
778	40.906	22.1386	22	54.958	39.2093	6
779	40.7909	33.4773	22	54.9247	22.4837	6
780	40.7009	21.497	22	54.9183	37.3534	6
781	40.6826	39.3867	22	54.876	42.6144	6
782	40.6581	32.096	22	54.8552	39.406	6
783	40.6484	48.5527	22	54.8213	43.6274	6
784	40.594	21.4603	22	54.807	36.6053	6
785	40.5614	26.6132	22	54.7798	40.6612	6
786	40.5368	27.9214	22	54.7547	44.9162	6
787	40.5314	22.4784	22	54.7473	29.687	6
788	40.4703	19.842	22	54.7055	25.9575	6
789	40.4548	21.2286	22	54.6497	35.7291	6
790	40.4271	24.1435	22	54.6453	34.171	6
791	40.3738	16.3684	22	54.6423	36.7436	6
792	40.3727	21.4925	22	54.6328	27.2638	6
793	40.334	24.266	22	54.6278	33.8963	6
794	40.309	23.0998	22	54.5633	28.3841	6
795	40.2865	24.8536	22	54.5565	30.1886	6
796	40.2354	25.095	22	54.5407	46.5862	6
797	40.2098	22.3635	22	54.5293	37.9145	6
798	40.1889	20.057	22	54.5113	30.4595	6
799	40.1805	21.2094	22	54.5088	32.2312	6
800	40.0945	23.002	22	54.4853	33.8555	6
801	40.071	27.6154	22	54.4615	49.2426	6
802	40.0303	15.6173	22	54.4088	31.7998	6
803	40.0195	23.2553	22	54.3402	32.9388	6
804	40.0106	26.3792	22	54.3095	32.4031	6
805	39.9715	18.0845	22	54.3013	25.8193	6
806	39.8353	32.8049	22	54.2962	28.1227	6
807	39.8138	16.8434	22	54.289	45.7448	6
808	39.7431	24.0723	22	54.265	53.5535	6
809	39.7291	24.6848	22	54.2638	33.6646	6
810	39.6528	22.8233	22	54.2593	30.4016	6
811	39.6301	16.5067	22	54.2452	49.6759	6
812	39.5362	24.5997	22	54.2248	42.0705	6
813	39.5188	37.511	22	54.2215	38.78	6
814	39.5123	29.0971	22	54.2	38.43	6
815	39.452	16.6864	22	54.1903	31.25	6
816	39.4486	18.7158	22	54.1897	48.2124	6
817	39.4393	23.0628	22	54.1508	27.9491	6
818	39.4118	29.8119	22	54.1203	47.5712	6
819	39.3627	18.6558	22	54.0333	44.6562	6
820	39.3622	29.589	22	53.9878	32.4566	6
821	39.3235	21.8471	22	53.9325	40.4951	6
822	39.2773	23.1739	22	53.8953	36.4061	6
823	39.2466	26.6715	22	53.8797	45.7256	6
824	39.2276	28.0582	22	53.7207	44.9166	6
825	39.2129	33.1271	22	53.7062	28.2652	6
826	39.2004	28.8665	22	53.6968	25.3238	6
827	39.1607	27.2793	22	53.666	32.9734	6
828	39.0162	23.0707	22	53.6012	38.0743	6
829	38.9817	16.3544	22	53.5682	38.1445	6
830	38.9593	26.7671	22	53.5583	33.8204	6
831	38.9494	22.8395	22	53.537	47.8651	6
832	38.8556	36.3413	22	53.4933	30.1711	6
833	38.8494	27.3419	22	53.486	40.0232	6
834	38.8443	30.2734	22	53.4572	27.1336	6
835	38.8202	21.9964	22	53.451	26.3356	6
836	38.7025	18.2849	22	53.3573	28.801	6
837	38.6445	20.2289	22	53.3397	38.6717	6
838	38.6423	20.8108	22	53.3378	26.2161	6
839	38.6313	24.7011	22	53.321	28.1094	6
840	38.618	21.6964	22	53.26	35.1932	6
841	38.5972	18.9847	22	53.2553	56.0509	6
842	38.5489	21.9358	22	53.211	40.0068	6
843	38.499	24.1442	22	53.1928	16.9144	6
844	38.4989	22.492	22	53.1785	26.0904	6
845	38.4774	24.3495	22	53.1667	35.4877	6
846	38.4753	20.6837	22	53.1568	34.6655	6
847	38.4728	21.5854	22	53.1257	33.2474	6
848	38.2488	18.1184	22	53.1165	28.9667	6
849	38.1931	21.0669	22	53.0687	34.4545	6
850	38.1465	19.1455	22	53.06	40.2105	6
851	38.1108	13.6425	22	53.029	31.9926	6
852	38.0834	24.5534	22	53.0228	42.8675	6
853	38.0809	21.2809	22	53.0188	53.6493	6
854	37.9912	18.3922	22	53.0037	40.9268	6
855	37.9104	21.6539	22	52.9337	36.374	6
856	37.9022	31.7198	22	52.9218	28.8534	6
857	37.8904	19.9075	22	52.9014	30.1616	6
858	37.8878	20.1852	22	52.8975	37.3329	6
859	37.8865	15.8022	22	52.8957	35.3348	6
860	37.834	22.1356	22	52.8866	19.2492	6
861	37.8233	34.737	22	52.8003	38.3504	6
862	37.7537	34.7067	22	52.7828	26.7661	6
863	37.7537	34.7971	22	52.7775	37.3981	6
864	37.7362	15.9823	22	52.7743	41.164	6
865	37.7009	25.8295	22	52.7663	33.6675	6
866	37.699	17.446	22	52.7555	37.0042	6
867	37.609	15.3344	22	52.7065	34.7068	6
868	37.5419	28.6078	22	52.6977	37.2115	6
869	37.5249	17.6879	22	52.6688	32.9014	6
870	37.4236	21.0971	22	52.6085	25.739	6
871	37.3576	26.1551	22	52.5943	32.7861	6
872	37.3449	17.4263	22	52.573	28.7406	6
873	37.3165	16.7361	22	52.5522	35.1603	6
874	37.3029	21.34	22	52.5517	43.1917	6
875	37.2385	37.3513	22	52.539	14.2153	6
876	37.2233	19.0809	22	52.5022	48.8563	6
877	37.1813	15.5486	22	52.399	21.1744	6
878	37.1647	22.3643	22	52.3683	54.1377	6
879	37.0128	26.0553	22	52.3658	30.6246	6
880	37.0065	21.2383	22	52.3575	50.9865	6
881	36.9553	25.6002	22	52.3478	32.795	6
882	36.9123	22.3165	22	52.3447	54.1139	6
883	36.845	19.1459	22	52.3295	49.7651	6
884	36.822	26.8159	22	52.317	37.2675	6
885	36.7929	23.0668	22	52.3102	26.4142	6
886	36.7874	22.9969	22	52.3027	39.0831	6
887	36.7621	25.4039	22	52.222	38.5174	6
888	36.6569	26.1335	22	52.2173	34.9529	6
889	36.6096	19.3923	22	52.2022	29.4106	6
890	36.569	18.7127	22	52.1995	51.1242	6
891	36.5311	23.703	22	52.1848	13.813	6
892	36.519	16.6379	22	52.1805	36.9204	6
893	36.5036	23.2669	22	52.1142	32.5307	6
894	36.4707	23.3213	22	52.1008	33.2433	6
895	36.4543	20.1719	22	52.098	27.2621	6
896	36.444	21.3922	22	52.0377	34.7113	6
897	36.3929	31.8213	22	51.9867	45.3009	6
898	36.3831	16.9765	22	51.9743	20.9593	6
899	36.3822	22.4987	22	51.9375	40.1444	6
900	36.3671	21.9747	22	51.9162	32.7953	6
901	36.3466	33.6774	22	51.913	36.8666	6
902	36.3389	16.6225	22	51.8356	41.0573	6
903	36.3244	17.3338	22	51.8155	37.1716	6
904	36.261	24.4142	22	51.7782	33.3723	6
905	36.2549	23.9034	22	51.753	33.4969	6
906	36.2483	17.876	22	51.7423	44.0489	6
907	36.2002	23.4809	22	51.7363	49.0661	6
908	36.1839	22.6177	22	51.7307	27.3266	6
909	36.1809	17.2727	22	51.7108	31.1552	6
910	36.1711	22.5604	22	51.686	50.5357	6
911	36.1665	17.6611	22	51.6145	35.5339	6
912	36.157	15.6002	22	51.6037	35.8385	6
913	36.1358	22.1249	22	51.5808	27.7232	6
914	36.0835	24.388	22	51.4923	32.1597	6
915	36.075	14.9326	22	51.481	36.1414	6
916	36.0727	14.3802	22	51.4682	41.0489	6
917	36.0564	22.3044	22	51.4538	21.6787	6
918	36.0508	23.2253	22	51.4312	24.6437	6
919	36.0459	31.502	22	51.3783	45.0478	6
920	36.0391	14.9146	22	51.3473	30.1751	6
921	36.0254	21.2225	22	51.333	36.1779	6
922	35.9924	29.2387	22	51.3235	23.6791	6
923	35.9695	20.3924	22	51.3192	24.2388	6
924	35.9593	26.6095	22	51.2898	40.3262	6
925	35.9473	17.7504	22	51.2835	31.5605	6
926	35.7564	22.5735	22	51.2763	22.2374	6
927	35.7561	47.552	22	51.2263	43.8542	6
928	35.7513	24.4943	22	51.1853	33.376	6
929	35.627	16.0663	22	51.1805	33.8793	6
930	35.612	19.7755	22	51.1308	48.6709	6
931	35.5369	16.0357	22	51.1127	32.0931	6
932	35.5109	18.8024	22	51.11	28.5766	6
933	35.5031	19.4593	22	51.0627	42.0069	6
934	35.4947	19.5185	22	51.0325	32.0225	6
935	35.4804	15.3387	22	50.9717	26.9614	6
936	35.4442	23.5867	22	50.9103	48.4995	6
937	35.435	21.0419	22	50.8625	29.2998	6
938	35.4273	17.8526	22	50.794	45.108	6
939	35.4256	12.7712	22	50.7508	26.0533	6
940	35.3854	22.0972	22	50.701	38.4773	6
941	35.356	20.5666	22	50.603	47.6023	6
942	35.3401	17.9404	22	50.596	38.4897	6
943	35.2889	17.2433	22	50.5493	35.1186	6
944	35.2639	14.142	22	50.5413	33.1921	6
945	35.2475	22.1689	22	50.5275	19.1141	6
946	35.2356	23.6316	22	50.5213	19.2615	6
947	35.2194	42.2266	22	50.393	34.1619	6
948	35.1486	19.7721	22	50.392	28.783	6
949	35.1397	17.0408	22	50.3547	22.8841	6
950	35.1009	16.3219	22	50.3407	45.7557	6
951	35.0767	21.0185	22	50.3115	36.0811	6
952	35.0257	20.3464	22	50.2788	40.1135	6
953	34.9817	12.8904	22	50.2525	50.7288	6
954	34.9759	14.9535	22	50.2507	26.9891	6
955	34.9538	29.7842	22	50.236	24.2918	6
956	34.9234	31.2925	22	50.1227	35.9436	6
957	34.9146	18.7585	22	50.1177	30.0381	6
958	34.8968	29.9225	22	50.1067	26.2708	6
959	34.8566	18.339	22	50.0405	35.3777	6
960	34.8067	26.1664	22	50.0173	25.8884	6
961	34.8049	22.9374	22	50.0162	37.5044	6
962	34.7293	21.2835	22	50.0072	25.1895	6
963	34.7208	14.0758	22	49.9862	36.8719	6
964	34.7178	23.8111	22	49.9662	30.0504	6
965	34.7149	25.5685	22	49.9098	32.3356	6
966	34.6961	22.6335	22	49.9085	46.4779	6
967	34.5864	25.225	22	49.8963	37.4124	6
968	34.5636	23.0086	22	49.8803	35.2682	6
969	34.5451	21.9429	22	49.8362	48.1101	6
970	34.5216	21.2639	22	49.789	43.6553	6
971	34.5068	20.5364	22	49.7617	32.7689	6
972	34.5016	23.4994	22	49.7227	31.7479	6
973	34.4866	18.4279	22	49.6953	47.5149	6
974	34.4371	23.7975	22	49.687	25.6324	6
975	34.417	21.1437	22	49.682	29.2493	6
976	34.4132	28.0778	22	49.6512	31.5823	6
977	34.3851	17.9425	22	49.644	34.5489	6
978	34.3675	23.3171	22	49.5955	31.8279	6
979	34.3539	17.0035	22	49.5892	34.135	6
980	34.3163	22.9609	22	49.5878	37.2401	6
981	34.2746	21.0226	22	49.587	22.6918	6
982	34.2489	16.6742	22	49.587	17.3128	6
983	34.239	22.5844	22	49.5617	41.4719	6
984	34.187	16.1338	22	49.519	29.7711	6
985	34.1726	20.4193	22	49.5107	38.011	6
986	34.1337	21.2806	22	49.5042	20.9823	6
987	34.0786	21.6069	22	49.4947	31.371	6
988	33.99	13.7635	22	49.4877	37.3212	6
989	33.8954	21.387	22	49.467	39.2046	6
990	33.8595	16.5327	22	49.446	45.176	6
991	33.8498	18.4085	22	49.437	27.5845	6
992	33.8481	30.7734	22	49.4155	35.2154	6
993	33.7985	18.2336	22	49.4068	32.3788	6
994	33.6806	16.4402	22	49.2967	36.0059	6
995	33.6524	18.8706	22	49.2932	24.5034	6
996	33.5754	16.3562	22	49.2822	33.7923	6
997	33.5604	20.8749	22	49.2612	24.8778	6
998	33.5558	31.7379	22	49.2097	29.6863	6
999	33.5223	22.6578	22	49.2035	36.214	6
1000	33.5155	20.9196	22	49.1815	34.7399	6
1001	33.4641	33.7895	22	49.1577	46.3891	6
1002	33.4042	40.6813	22	49.145	25.138	6
1003	33.3986	17.1224	22	49.1335	21.4394	6
1004	33.3599	27.9074	22	49.1125	26.4311	6
1005	33.304	19.9271	22	49.0877	23.1268	6
1006	33.2449	14.3236	22	49.0867	24.9558	6
1007	33.2251	26.3651	22	49.0375	32.1114	6
1008	33.1078	18.1388	22	49.0238	39.5533	6
1009	33.0645	16.955	22	48.9663	21.9297	6
1010	33.0613	20.6596	22	48.9183	43.0526	6
1011	33.0572	20.109	22	48.8938	37.2231	6
1012	33.0215	25.6119	22	48.8543	38.9243	6
1013	33.0115	21.9128	22	48.8438	43.4584	6
1014	33.0006	24.6521	22	48.835	43.3406	6
1015	32.9978	18.3163	22	48.804	28.9546	6
1016	32.9607	20.0628	22	48.7723	28.0448	6
1017	32.8859	15.7281	22	48.7397	29.7928	6
1018	32.8827	20.4387	22	48.734	22.2492	6
1019	32.8764	25.1881	22	48.7152	38.6493	6
1020	32.8631	12.4952	22	48.7045	37.8274	6
1021	32.8622	23.7141	22	48.648	36.6446	6
1022	32.8597	25.7672	22	48.6232	40.6439	6
1023	32.8434	30.6665	22	48.6107	19.9232	6
1024	32.7689	28.9433	22	48.6015	31.3466	6
1025	32.7511	23.61	22	48.5908	26.1043	6
1026	32.7198	18.3427	22	48.5903	30.5278	6
1027	32.6838	14.1246	22	48.5732	35.3417	6
1028	32.6804	17.1704	22	48.5453	36.7817	6
1029	32.6168	20.9465	22	48.5392	30.4535	6
1030	32.562	19.1131	22	48.5385	26.8529	6
1031	32.5338	16.7066	22	48.5295	28.3384	6
1032	32.5154	17.4723	22	48.5205	27.4422	6
1033	32.447	18.7785	22	48.4433	21.4901	6
1034	32.3918	17.7046	22	48.4307	47.7485	6
1035	32.3844	15.279	22	48.3865	31.1745	6
1036	32.3782	18.4219	22	48.3393	39.6298	6
1037	32.3588	24.4894	22	48.3128	43.5562	6
1038	32.3538	17.9204	22	48.2955	24.8325	6
1039	32.3456	20.3818	22	48.2668	31.7553	6
1040	32.3214	23.7518	22	48.2593	46.138	6
1041	32.2062	22.1424	22	48.2492	34.4865	6
1042	32.202	23.7681	22	48.1595	41.7403	6
1043	32.1925	13.5765	22	48.1428	31.3507	6
1044	32.1227	19.5936	22	48.1198	45.8708	6
1045	32.1078	19.5826	22	48.0605	35.6949	6
1046	32.0587	26.0946	22	48.0273	33.4667	6
1047	32.0538	19.3062	22	48.0237	40.6838	6
1048	32.0406	17.2552	22	48.0017	20.2149	6
1049	32.0095	15.9787	22	47.9127	36.0489	6
1050	31.9966	19.3731	22	47.9097	24.128	6
1051	31.9861	13.0409	22	47.889	23.1915	6
1052	31.9726	19.4733	22	47.8832	34.0315	6
1053	31.924	18.7669	22	47.8703	39.6895	6
1054	31.9166	23.2843	22	47.864	27.0976	6
1055	31.7792	20.3605	22	47.8497	23.336	6
1056	31.7754	21.1844	22	47.8232	42.1509	6
1057	31.774	15.8861	22	47.7767	24.3091	6
1058	31.7368	16.4499	22	47.77	37.242	6
1059	31.7172	12.1544	22	47.7657	34.5673	6
1060	31.6102	20.8913	22	47.7498	50.4477	6
1061	31.5626	15.1517	22	47.6822	34.8426	6
1062	31.562	53.1966	22	47.6788	33.7032	6
1063	31.5505	21.5761	22	47.676	18.0866	6
1064	31.4895	21.1583	22	47.6467	31.2356	6
1065	31.4719	20.4146	22	47.5858	33.078	6
1066	31.4559	16.4818	22	47.561	17.2109	6
1067	31.4346	14.5417	22	47.5213	43.7785	6
1068	31.3253	19.2724	22	47.4212	29.6503	6
1069	31.2852	19.9629	22	47.4122	47.8603	6
1070	31.1176	22.993	22	47.3672	36.4799	6
1071	31.1167	18.4804	22	47.2997	20.4211	6
1072	31.0949	46.9872	22	47.2907	33.016	6
1073	31.0929	19.7929	22	47.2552	31.6638	6
1074	31.0531	17.5131	22	47.2438	24.5388	6
1075	31.0504	20.6186	22	47.2417	52.8595	6
1076	31.0503	20.1441	22	47.2293	39.3704	6
1077	31.0437	17.4852	22	47.2202	38.574	6
1078	31.0424	17.846	22	47.2055	41.9721	6
1079	31.0325	18.7307	22	47.2053	25.3146	6
1080	31.0315	19.0456	22	47.187	41.9387	6
1081	31.0201	12.6071	22	47.143	26.7642	6
1082	31.0154	19.3397	22	47.1107	49.6482	6
1083	31.0149	13.2924	22	47.0912	36.7817	6
1084	30.9821	16.7052	22	47.0888	31.7249	6
1085	30.961	28.1102	22	47.0818	33.1159	6
1086	30.9325	28.3282	22	47.0748	42.0221	6
1087	30.9009	22.2827	22	47.0595	43.5719	6
1088	30.8971	16.426	22	47.0492	25.6313	6
1089	30.8907	20.3422	22	47.0288	15.2871	6
1090	30.8844	28.3284	22	47.023	20.5093	6
1091	30.8761	28.364	22	47.0115	39.0131	6
1092	30.842	20.271	22	47.0088	24.3082	6
1093	30.7989	13.8991	22	46.9792	42.4473	6
1094	30.7738	30.9648	22	46.9685	39.1976	6
1095	30.7386	11.7566	22	46.9482	26.352	6
1096	30.6786	29.7791	22	46.9198	24.1964	6
1097	30.6639	22.0758	22	46.8892	30.3153	6
1098	30.6025	34.6841	22	46.8623	31.4275	6
1099	30.5714	19.6258	22	46.8382	34.1321	6
1100	30.5333	18.2475	22	46.8127	36.1607	6
1101	30.4829	13.8552	22	46.808	37.8552	6
1102	30.4778	17.2782	22	46.7625	28.1441	6
1103	30.4554	19.2417	22	46.7367	30.9937	6
1104	30.4365	17.8742	22	46.7242	20.2744	6
1105	30.307	16.6438	22	46.681	28.3351	6
1106	30.3021	18.0333	22	46.6545	41.8323	6
1107	30.2301	18.1039	22	46.6293	45.2415	6
1108	30.2275	19.9573	22	46.5695	29.8488	6
1109	30.2161	21.5411	22	46.567	23.5614	6
1110	30.2014	15.1554	22	46.5402	34.0446	6
1111	30.2003	30.3056	22	46.4673	44.6264	6
1112	30.1777	17.7704	22	46.4637	29.0679	6
1113	30.1695	25.2357	22	46.4248	18.7266	6
1114	30.1546	16.4184	22	46.3978	46.2329	6
1115	30.1539	24.1001	22	46.3822	29.942	6
1116	30.1256	22.4299	22	46.375	42.7723	6
1117	30.1249	22.5409	22	46.3745	37.3593	6
1118	30.1125	20.9092	22	46.3698	37.3689	6
1119	30.0997	20.5546	22	46.3567	41.2226	6
1120	30.0924	18.4325	22	46.317	35.2684	6
1121	30.0713	28.5137	22	46.2763	15.8311	6
1122	30.0472	14.4749	22	46.2682	24.9989	6
1123	30.0226	22.4898	22	46.2503	32.5504	6
1124	30.0213	19.9121	22	46.2447	33.9143	6
1125	30.0028	15.8938	22	46.2425	41.7528	6
1126	29.9954	21.4556	22	46.1342	42.0791	6
1127	29.9743	21.2831	22	46.1262	33.5437	6
1128	29.8864	16.0661	22	46.1255	35.2807	6
1129	29.8832	27.5433	22	46.1142	35.1612	6
1130	29.8711	18.8939	22	46.1107	28.4085	6
1131	29.8484	14.5991	22	46.0935	45.6558	6
1132	29.7963	24.8483	22	46.0813	18.5001	6
1133	29.795	21.8976	22	46.0798	38.4907	6
1134	29.785	15.7783	22	46.0438	41.6805	6
1135	29.7609	15.6652	22	46.0293	19.9097	6
1136	29.7032	16.2331	22	46.0177	35.9171	6
1137	29.648	23.9675	22	46.0002	31.0067	6
1138	29.6107	14.1696	22	45.9852	41.853	6
1139	29.5871	14.1009	22	45.9812	29.2123	6
1140	29.5623	19.4552	22	45.9583	26.842	6
1141	29.5402	20.2227	22	45.9408	37.1768	6
1142	29.4611	14.2818	22	45.9402	29.4879	6
1143	29.4596	24.8812	22	45.9098	28.8124	6
1144	29.4412	22.046	22	45.8835	18.8976	6
1145	29.3772	18.1204	22	45.8793	24.807	6
1146	29.3573	15.7265	22	45.8793	39.7079	6
1147	29.3346	19.396	22	45.87	27.5586	6
1148	29.3016	19.3922	22	45.8585	16.1607	6
1149	29.2956	19.1945	22	45.814	23.3264	6
1150	29.2554	21.5452	22	45.814	32.3161	6
1151	29.2358	18.8845	22	45.7313	47.9457	6
1152	29.2313	16.2953	22	45.681	22.2038	6
1153	29.225	13.6764	22	45.6792	33.1497	6
1154	29.2208	16.402	22	45.6457	46.9689	6
1155	29.2164	13.4502	22	45.6373	35.8294	6
1156	29.2091	15.6253	22	45.5545	34.1821	6
1157	29.1309	26.2906	22	45.5332	24.2396	6
1158	29.1182	17.023	22	45.4908	46.4104	6
1159	29.1065	17.5828	22	45.4323	35.9714	6
1160	29.1059	16.0936	22	45.4205	38.7717	6
1161	29.0807	15.2707	22	45.4162	19.8368	6
1162	29.0116	35.8291	22	45.3803	28.0254	6
1163	28.97	15.8332	22	45.3768	19.9193	6
1164	28.9487	14.6584	22	45.346	26.2585	6
1165	28.8773	24.4467	22	45.334	7.30441	6
1166	28.8749	19.2501	22	45.3298	37.8522	6
1167	28.8619	19.1765	22	45.292	30.3848	6
1168	28.8606	30.0767	22	45.2822	40.3334	6
1169	28.8155	16.7897	22	45.2793	27.5275	6
1170	28.8037	17.5094	22	45.2537	38.8618	6
1171	28.7904	20.8227	22	45.2217	31.1317	6
1172	28.7814	17.6188	22	45.2105	31.4916	6
1173	28.674	19.9177	22	45.1578	32.8902	6
1174	28.6592	11.5282	22	45.084	37.556	6
1175	28.6531	32.4523	22	45.0563	37.9363	6
1176	28.5577	27.307	22	45.0523	24.2951	6
1177	28.536	11.4915	22	45.0285	27.2583	6
1178	28.4922	16.107	22	45.0248	26.073	6
1179	28.4743	44.3233	22	44.994	18.8575	6
1180	28.4396	15.4368	22	44.9932	20.5854	6
1181	28.3669	19.9011	22	44.9682	31.6712	6
1182	28.36	20.8437	22	44.8803	23.2418	6
1183	28.3582	18.6258	22	44.8555	24.5133	6
1184	28.3471	13.0617	22	44.8255	39.713	6
1185	28.2665	26.9595	22	44.7425	31.1857	6
1186	28.1846	13.3946	22	44.7337	22.5575	6
1187	28.1774	20.3692	22	44.7327	16.7656	6
1188	28.1764	17.4103	22	44.7228	26.6456	6
1189	28.1721	13.083	22	44.7217	30.6612	6
1190	28.1709	21.8209	22	44.7093	23.937	6
1191	28.1483	14.2654	22	44.6998	45.9218	6
1192	28.1401	17.2896	22	44.6933	29.78	6
1193	28.0663	22.5327	22	44.6825	31.94	6
1194	28.0588	14.5503	22	44.6557	33.3015	6
1195	28.0574	23.9868	22	44.6237	46.8504	6
1196	28.0553	12.0143	22	44.6107	37.8666	6
1197	28.043	17.734	22	44.5868	18.8746	6
1198	28.0411	17.1514	22	44.5782	20.8367	6
1199	28.038	17.5063	22	44.5628	32.1294	6
1200	28.0148	16.846	22	44.5173	21.7811	6
1201	27.996	19.2303	22	44.485	35.8901	6
1202	27.9791	18.5362	22	44.4717	41.5244	6
1203	27.9487	15.1036	22	44.4613	40.0053	6
1204	27.9434	15.9952	22	44.4563	22.6584	6
1205	27.9411	18.4337	22	44.3635	24.8378	6
1206	27.9357	12.9237	22	44.362	24.7817	6
1207	27.9256	19.3277	22	44.3517	35.7013	6
1208	27.9149	13.5372	22	44.336	27.0684	6
1209	27.895	23.7971	22	44.3223	47.4072	6
1210	27.8093	19.222	22	44.316	39.0648	6
1211	27.799	17.3924	22	44.3087	18.6749	6
1212	27.7944	19.2064	22	44.2823	29.0144	6
1213	27.7636	18.5192	22	44.2508	28.7186	6
1214	27.7189	19.85	22	44.0772	22.8093	6
1215	27.6906	18.4929	22	44.0752	24.359	6
1216	27.6667	16.1383	22	44.0555	40.6843	6
1217	27.6658	17.6264	22	44.0303	36.1472	6
1218	27.6602	17.43	22	43.989	32.3105	6
1219	27.6374	16.1173	22	43.9772	23.916	6
1220	27.6134	17.7854	22	43.9757	17.5529	6
1221	27.6106	12.1414	22	43.9737	22.7846	6
1222	27.6048	10.4105	22	43.9523	29.5511	6
1223	27.5114	10.817	22	43.9423	19.9043	6
1224	27.4799	23.2835	22	43.9192	36.7333	6
1225	27.4405	24.509	22	43.9162	28.3107	6
1226	27.4356	16.573	22	43.9003	32.0476	6
1227	27.4139	13.1577	22	43.8885	31.5884	6
1228	27.4067	16.3188	22	43.7367	27.0019	6
1229	27.3463	21.5466	22	43.732	33.1969	6
1230	27.3335	17.1374	22	43.6942	42.6102	6
1231	27.3156	11.3595	22	43.6842	26.9748	6
1232	27.3116	23.9636	22	43.6663	28.0892	6
1233	27.2682	14.8277	22	43.6512	46.6259	6
1234	27.2326	14.9805	22	43.6345	28.5452	6
1235	27.2071	16.9963	22	43.6103	39.9984	6
1236	27.1668	18.8224	22	43.606	34.4657	6
1237	27.1638	15.387	22	43.5565	25.7059	6
1238	27.1633	35.6443	22	43.5438	45.9639	6
1239	27.1087	24.6563	22	43.5182	39.3319	6
1240	27.105	26.2014	22	43.506	26.9944	6
1241	27.079	13.4112	22	43.4977	14.6826	6
1242	27.0728	20.9185	22	43.4825	37.5038	6
1243	26.984	15.0439	22	43.477	26.646	6
1244	26.952	10.4239	22	43.4765	44.3034	6
1245	26.9081	18.1237	22	43.4765	32.8447	6
1246	26.8846	15.8819	22	43.4743	31.5395	6
1247	26.8402	13.0221	22	43.4412	19.6006	6
1248	26.8381	14.9561	22	43.4318	31.0404	6
1249	26.7987	13.5341	22	43.4185	26.9884	6
1250	26.7716	18.3042	22	43.3512	21.7517	6
1251	26.7449	19.5699	22	43.3038	31.7698	6
1252	26.7378	16.8711	22	43.2415	22.474	6
1253	26.7256	16.9724	22	43.2182	35.2467	6
1254	26.6899	23.4553	22	43.1513	29.1954	6
1255	26.6587	12.216	22	43.1455	31.3264	6
1256	26.6498	13.9363	22	43.1407	33.3294	6
1257	26.6338	16.7565	22	43.1337	34.3207	6
1258	26.6241	20.5142	22	43.1328	36.7291	6
1259	26.6138	19.1756	22	43.0975	26.3449	6
1260	26.5961	13.2446	22	43.0702	44.345	6
1261	26.5698	17.2786	22	43.0172	36.7955	6
1262	26.5624	11.9222	22	43.0167	40.974	6
1263	26.5597	12.7638	22	43.0087	24.4701	6
1264	26.5521	16.1371	22	42.885	32.7595	6
1265	26.5497	11.4881	22	42.8807	27.3513	6
1266	26.5164	19.5297	22	42.8322	20.5706	6
1267	26.5141	18.8921	22	42.8132	20.0293	6
1268	26.4627	15.2058	22	42.7948	24.8404	6
1269	26.4214	12.0267	22	42.7798	31.9393	6
1270	26.3984	23.7738	22	42.7752	22.0112	6
1271	26.379	19.4947	22	42.7283	27.1975	6
1272	26.3296	17.1343	22	42.694	23.1923	6
1273	26.3276	20.2812	22	42.6632	21.1161	6
1274	26.3122	18.3638	22	42.601	21.2482	6
1275	26.2796	14.9933	22	42.6005	34.8045	6
1276	26.2331	15.6828	22	42.5642	19.5145	6
1277	26.2329	13.5314	22	42.5235	29.0678	6
1278	26.1556	16.8878	22	42.5062	41.9753	6
1279	26.1339	14.3645	22	42.488	29.7286	6
1280	26.1271	19.4006	22	42.482	32.7683	6
1281	26.0855	22.5172	22	42.4725	25.2693	6
1282	26.0588	20.2103	22	42.4597	34.7688	6
1283	25.976	19.4912	22	42.3908	18.6489	6
1284	25.9698	14.7009	22	42.3812	14.2065	6
1285	25.9388	15.7891	22	42.3647	26.3227	6
1286	25.934	10.7837	22	42.3502	31.8441	6
1287	25.9144	19.9912	22	42.34	27.5829	6
1288	25.8831	19.6991	22	42.3217	31.1158	6
1289	25.8775	48.6361	22	42.3077	35.3549	6
1290	25.8662	19.0812	22	42.3058	35.1596	6
1291	25.8529	24.2083	22	42.3032	40.7107	6
1292	25.8486	17.7911	22	42.2738	32.2259	6
1293	25.8293	16.5668	22	42.2537	43.9674	6
1294	25.8157	13.3393	22	42.185	17.8452	6
1295	25.7841	18.964	22	42.1838	29.0513	6
1296	25.7435	25.7969	22	42.1788	16.5404	6
1297	25.7261	30.601	22	42.1142	21.9825	6
1298	25.7171	30.3771	22	42.042	26.0113	6
1299	25.7128	14.542	22	41.9967	16.386	6
1300	25.6879	12.383	22	41.978	23.3508	6
1301	25.6516	14.5403	22	41.9742	20.3351	6
1302	25.6381	19.5796	22	41.9683	28.7993	6
1303	25.6138	20.7071	22	41.9612	33.763	6
1304	25.613	26.8424	22	41.9477	20.9668	6
1305	25.6121	16.1346	22	41.9387	33.4582	6
1306	25.5649	11.4165	22	41.9305	40.2163	6
1307	25.559	13.05	22	41.9212	31.6301	6
1308	25.5509	18.1798	22	41.9127	27.4982	6
1309	25.5112	16.0073	22	41.8465	29.673	6
1310	25.489	17.4606	22	41.8332	30.2427	6
1311	25.4796	14.4251	22	41.7338	23.6072	6
1312	25.4635	19.2172	22	41.7112	20.0589	6
1313	25.4326	21.2564	22	41.7082	16.1972	6
1314	25.4302	16.6765	22	41.6532	38.333	6
1315	25.4275	14.6729	22	41.5915	38.0761	6
1316	25.4233	16.0803	22	41.588	25.7046	6
1317	25.4219	35.6538	22	41.581	31.9709	6
1318	25.3388	14.0875	22	41.5548	23.6468	6
1319	25.2957	15.5367	22	41.5395	22.6393	6
1320	25.2746	27.5164	22	41.5248	33.0617	6
1321	25.251	15.0985	22	41.4998	21.2339	6
1322	25.2323	23.0016	22	41.4667	30.1924	6
1323	25.2221	10.7965	22	41.4442	19.8735	6
1324	25.2001	14.0089	22	41.4293	39.4515	6
1325	25.1931	20.2972	22	41.4252	28.8096	6
1326	25.1444	14.1143	22	41.4107	30.2007	6
1327	25.1423	25.2692	22	41.3765	41.0324	6
1328	25.1344	15.2934	22	41.3623	30.9126	6
1329	25.1341	20.5117	22	41.312	27.6854	6
1330	25.1163	18.3027	22	41.2878	33.2846	6
1331	25.1142	22.0962	22	41.256	27.2191	6
1332	25.0319	20.2507	22	41.183	21.4334	6
1333	24.9848	20.6953	22	41.173	27.3891	6
1334	24.9739	17.5173	22	41.1468	27.3709	6
1335	24.9608	17.1457	22	41.0917	34.6737	6
1336	24.9429	17.4238	22	41.0737	17.2309	6
1337	24.9367	23.5479	22	41.0412	19.1456	6
1338	24.9108	16.8332	22	41.0388	25.5151	6
1339	24.9056	25.5092	22	41.0343	41.919	6
1340	24.9032	14.6123	22	41.0075	20.4709	6
1341	24.8813	33.4113	22	41.0018	31.1342	6
1342	24.8575	12.9776	22	40.9935	39.6335	6
1343	24.8178	27.3268	22	40.99	22.8033	6
1344	24.7477	14.9454	22	40.97	18.429	6
1345	24.7349	14.532	22	40.956	25.8964	6
1346	24.729	13.5755	22	40.8895	21.3268	6
1347	24.7278	14.6105	22	40.804	43.1855	6
1348	24.7167	14.1306	22	40.7687	12.9473	6
1349	24.6465	18.5571	22	40.7465	32.5594	6
1350	24.6385	17.7404	22	40.6997	18.7116	6
1351	24.636	16.3782	22	40.6745	25.1312	6
1352	24.6259	13.3052	22	40.6705	22.4201	6
1353	24.5764	17.6205	22	40.6612	20.0838	6
1354	24.5544	12.057	22	40.6532	37.9726	6
1355	24.4972	13.9047	22	40.6232	28.0542	6
1356	24.4876	11.3867	22	40.5888	22.6691	6
1357	24.4705	20.1021	22	40.5872	34.0684	6
1358	24.4698	17.5373	22	40.5093	43.6412	6
1359	24.4101	19.9675	22	40.495	27.0069	6
1360	24.3752	16.0379	22	40.4755	31.8283	6
1361	24.37	11.2428	22	40.4715	19.5919	6
1362	24.3553	16.4292	22	40.4705	33.3209	6
1363	24.3549	20.3557	22	40.4563	20.9855	6
1364	24.3294	15.9123	22	40.45	39.8424	6
1365	24.3121	14.8913	22	40.4437	17.8163	6
1366	24.3026	11.8023	22	40.4392	34.8892	6
1367	24.2955	12.785	22	40.4197	36.6175	6
1368	24.2781	13.883	22	40.3673	29.7111	6
1369	24.2673	16.0272	22	40.3532	22.8077	6
1370	24.2605	17.5483	22	40.2833	24.225	6
1371	24.254	14.4882	22	40.2037	42.0002	6
1372	24.2433	13.2339	22	40.1858	37.2321	6
1373	24.2135	21.4422	22	40.1848	20.4942	6
1374	24.2032	11.6898	22	40.1842	35.639	6
1375	24.2015	11.3897	22	40.071	33.477	6
1376	24.163	15.0032	22	40.0517	39.7599	6
1377	24.1584	18.8194	22	40.0475	37.5594	6
1378	24.1378	15.4283	22	40.0462	25.7843	6
1379	24.1213	13.3399	22	40.0408	44.2567	6
1380	24.1161	16.8496	22	40.0378	25.6859	6
1381	24.1077	15.8477	22	40.022	34.761	6
1382	24.0713	13.0037	22	39.9533	47.16	6
1383	24.0531	28.9103	22	39.9367	33.3132	6
1384	24.0503	14.8743	22	39.9197	21.7841	6
1385	24.0039	17.0336	22	39.9177	26.7145	6
1386	23.9946	12.1714	22	39.8338	22.6401	6
1387	23.9751	13.765	22	39.8243	20.2184	6
1388	23.9686	13.3448	22	39.7925	27.1686	6
1389	23.8984	20.2989	22	39.7882	34.05	6
1390	23.8932	18.3632	22	39.7863	30.1791	6
1391	23.8424	12.3027	22	39.7758	20.7604	6
1392	23.8406	15.7857	22	39.7567	39.6516	6
1393	23.8186	12.1838	22	39.7542	16.9736	6
1394	23.7895	24.2594	22	39.7307	28.1427	6
1395	23.7871	15.3451	22	39.7215	31.5246	6
1396	23.7849	19.6931	22	39.7153	25.4769	6
1397	23.7756	14.9762	22	39.7005	30.1451	6
1398	23.7715	14.207	22	39.6432	25.2996	6
1399	23.7556	11.7427	22	39.6195	30.7792	6
1400	23.7511	16.0588	22	39.6157	46.5305	6
1401	23.6589	10.1012	22	39.5948	30.2672	6
1402	23.6531	13.2774	22	39.5837	22.3648	6
1403	23.6521	12.8559	22	39.5728	23.0514	6
1404	23.6289	14.0549	22	39.5538	24.8793	6
1405	23.5995	16.4375	22	39.5377	24.2887	6
1406	23.5891	13.5758	22	39.4848	18.1891	6
1407	23.5831	10.8645	22	39.483	31.714	6
1408	23.5819	18.795	22	39.4233	29.6762	6
1409	23.5803	10.2324	22	39.411	38.7056	6
1410	23.5698	13.4803	22	39.4075	26.5995	6
1411	23.5639	15.2031	22	39.4053	34.1982	6
1412	23.5293	15.6574	22	39.3823	35.5695	6
1413	23.4545	15.3566	22	39.357	36.4033	6
1414	23.4279	14.0194	22	39.3442	16.377	6
1415	23.4073	12.7347	22	39.3395	25.9273	6
1416	23.4034	14.4886	22	39.3237	27.4539	6
1417	23.3864	16.3666	22	39.3007	18.3844	6
1418	23.3743	14.2676	22	39.2042	20.1073	6
1419	23.3705	14.0368	22	39.2007	24.3808	6
1420	23.35	12.2483	22	39.1855	27.2436	6
1421	23.3439	14.273	22	39.1795	20.104	6
1422	23.3041	11.1981	22	39.116	34.5621	6
1423	23.2706	13.3881	22	39.0327	46.9011	6
1424	23.25	15.3901	22	39.0252	32.6155	6
1425	23.2432	12.8721	22	38.9712	22.3609	6
1426	23.2161	15.2858	22	38.9384	20.0836	6
1427	23.2151	12.1248	22	38.9107	22.5574	6
1428	23.2077	15.9379	22	38.8767	28.4836	6
1429	23.1989	13.7453	22	38.8678	43.8753	6
1430	23.181	11.7295	22	38.858	31.8063	6
1431	23.174	12.6168	22	38.8517	20.399	6
1432	23.1616	16.7441	22	38.8455	18.2647	6
1433	23.1206	11.9741	22	38.8066	24.2506	6
1434	23.1143	11.2548	22	38.7992	19.8708	6
1435	23.0999	14.5245	22	38.7797	28.2552	6
1436	23.0854	14.9403	22	38.7187	31.2701	6
1437	23.0773	15.4126	22	38.631	33.3008	6
1438	23.067	20.4274	22	38.6265	16.4632	6
1439	23.0508	15.0011	22	38.616	48.1555	6
1440	23.0269	17.1498	22	38.5927	32.6119	6
1441	23.005	13.2939	22	38.5337	18.1164	6
1442	22.9884	13.09	22	38.4992	39.2123	6
1443	22.949	13.3765	22	38.4972	28.6901	6
1444	22.9256	10.0512	22	38.4748	19.1158	6
1445	22.9156	10.8988	22	38.4533	24.949	6
1446	22.8832	14.1703	22	38.4452	31.9283	6
1447	22.8501	12.5941	22	38.3978	28.607	6
1448	22.7774	12.9887	22	38.3153	14.7294	6
1449	22.776	17.2226	22	38.2504	27.7306	6
1450	22.7619	10.9349	22	38.2477	41.4026	6
1451	22.7206	12.066	22	38.2338	16.1216	6
1452	22.6985	26.3774	22	38.227	22.5719	6
1453	22.6523	13.8291	22	38.2133	20.1592	6
1454	22.5936	15.3895	22	38.205	38.5987	6
1455	22.5934	12.9485	22	38.1902	35.4569	6
1456	22.5819	16.8828	22	38.183	39.9945	6
1457	22.5711	13.2429	22	38.129	40.1139	6
1458	22.552	21.7481	22	38.1225	18.6679	6
1459	22.5364	16.2376	22	38.1145	27.522	6
1460	22.5175	25.6892	22	38.0632	40.3577	6
1461	22.4931	16.2697	22	38.0627	15.7208	6
1462	22.4852	9.9199	22	38.052	35.0547	6
1463	22.4647	13.3273	22	38.0235	25.7471	6
1464	22.4611	14.0512	22	38.0035	31.0926	6
1465	22.4475	16.4617	22	37.9967	28.4256	6
1466	22.4252	14.2306	22	37.9752	15.6724	6
1467	22.3926	20.3749	22	37.9397	42.6725	6
1468	22.3326	12.8361	22	37.901	26.0384	6
1469	22.302	12.7952	22	37.899	18.7387	6
1470	22.2566	10.1262	22	37.8647	39.3122	6
1471	22.2526	9.2435	22	37.8468	17.8505	6
1472	22.1972	15.8316	22	37.8462	23.465	6
1473	22.1906	12.4955	22	37.844	30.7896	6
1474	22.1267	10.8856	22	37.8378	27.2427	6
1475	22.1129	16.0327	22	37.8153	29.5186	6
1476	22.1011	26.4154	22	37.7823	25.9465	6
1477	22.0888	11.8426	22	37.7738	15.3608	6
1478	22.0823	17.1585	22	37.7027	15.5366	6
1479	22.0192	19.223	22	37.6992	40.5108	6
1480	22.0191	10.9725	22	37.6543	27.3164	6
1481	22.0175	11.4685	22	37.6318	31.3662	6
1482	22.0168	13.7393	22	37.544	24.444	6
1483	22.006	12.309	22	37.4702	28.9762	6
1484	22.0027	16.3916	22	37.4347	36.8214	6
1485	21.9767	16.6522	22	37.4135	20.6983	6
1486	21.943	16.2735	22	37.3703	37.5523	6
1487	21.9308	17.5767	22	37.3698	24.4129	6
1488	21.9189	15.8066	22	37.3623	21.9319	6
1489	21.9153	17.7328	22	37.3592	33.113	6
1490	21.8997	21.0032	22	37.3448	17.4417	6
1491	21.8417	21.1038	22	37.3398	28.7931	6
1492	21.8333	11.0929	22	37.3232	23.7386	6
1493	21.8313	18.0503	22	37.2887	37.9581	6
1494	21.8029	16.1784	22	37.2497	27.8003	6
1495	21.7911	14.8243	22	37.2327	38.2846	6
1496	21.7789	16.874	22	37.1518	18.5014	6
1497	21.7777	12.3246	22	37.1408	27.9699	6
1498	21.7703	14.9696	22	37.1333	31.5041	6
1499	21.7645	23.7954	22	37.132	27.6965	6
1500	21.7624	15.482	22	37.1248	25.823	6
1501	21.7446	14.1059	22	37.116	27.1847	6
1502	21.7248	14.838	22	37.1135	15.3904	6
1503	21.6661	25.5042	22	37.0497	26.0963	6
1504	21.6646	26.256	22	36.9993	20.4217	6
1505	21.6637	14.0222	22	36.911	28.2243	6
1506	21.6361	14.7704	22	36.8878	24.8009	6
1507	21.6132	28.0913	22	36.8625	33.1366	6
1508	21.5981	14.4535	22	36.8602	25.1054	6
1509	21.597	17.5805	22	36.8017	26.1607	6
1510	21.5346	14.6375	22	36.7575	9.83464	6
1511	21.5147	22.2853	22	36.6897	11.3379	6
1512	21.5114	11.4282	22	36.6387	29.5024	6
1513	21.504	15.6046	22	36.6188	42.9078	6
1514	21.4999	16.3689	22	36.6165	42.3665	6
1515	21.4554	16.7882	22	36.602	31.792	6
1516	21.434	12.379	22	36.5812	12.8447	6
1517	21.4157	21.3474	22	36.5285	19.0929	6
1518	21.399	11.7721	22	36.5232	21.9954	6
1519	21.3876	13.9164	22	36.4595	15.4907	6
1520	21.3592	21.452	22	36.4305	18.6298	6
1521	21.3522	15.891	22	36.3975	15.0533	6
1522	21.3499	9.11377	22	36.3562	30.6148	6
1523	21.3291	22.0538	22	36.3382	25.7731	6
1524	21.29	13.1276	22	36.3328	26.5094	6
1525	21.2753	15.224	22	36.3018	23.9631	6
1526	21.2746	12.3553	22	36.296	27.7028	6
1527	21.249	13.238	22	36.289	18.7879	6
1528	21.2338	17.9985	22	36.2687	24.2169	6
1529	21.1992	12.4894	22	36.2205	22.1569	6
1530	21.1946	15.5752	22	36.2055	20.6912	6
1531	21.1613	13.2747	22	36.1973	19.6107	6
1532	21.1405	23.1588	22	36.1955	23.2485	6
1533	21.1363	19.4423	22	36.1953	22.5231	6
1534	21.0778	7.33049	22	36.1872	24.975	6
1535	21.0724	13.176	22	36.1645	18.4773	6
1536	21.0336	12.2906	22	36.1483	25.5942	6
1537	21.0158	12.3855	22	36.058	32.6608	6
1538	20.9762	15.0547	22	36.047	29.9287	6
1539	20.9714	20.9245	22	36.0315	28.4813	6
1540	20.9676	12.1277	22	35.9885	24.9928	6
1541	20.9653	20.8765	22	35.9605	24.4844	6
1542	20.9371	18.8048	22	35.9233	16.3702	6
1543	20.9169	13.4384	22	35.9112	11.9184	6
1544	20.8939	13.6188	22	35.8902	19.726	6
1545	20.8864	11.8876	22	35.885	38.8298	6
1546	20.884	9.68245	22	35.845	20.035	6
1547	20.8007	14.4926	22	35.8267	27.1655	6
1548	20.7995	14.2872	22	35.7913	24.0354	6
1549	20.7844	20.0516	22	35.7718	25.5791	6
1550	20.7407	14.2366	22	35.7398	33.7028	6
1551	20.7255	14.503	22	35.7305	18.6903	6
1552	20.6853	10.5828	22	35.6468	32.9587	6
1553	20.6788	25.2721	22	35.6268	25.2764	6
1554	20.6743	14.237	22	35.5735	16.9266	6
1555	20.6594	8.127	22	35.5185	24.9911	6
1556	20.6243	18.9725	22	35.4782	25.443	6
1557	20.6026	17.2765	22	35.478	30.6521	6
1558	20.6011	14.0846	22	35.4763	20.0465	6
1559	20.594	16.8216	22	35.465	33.3231	6
1560	20.5014	13.1822	22	35.4615	40.1448	6
1561	20.4837	22.0764	22	35.4608	38.6812	6
1562	20.4824	12.9255	22	35.4588	19.5517	6
1563	20.4428	18.9188	22	35.3552	34.5509	6
1564	20.4092	15.2219	22	35.3395	25.6492	6
1565	20.3929	11.7886	22	35.2818	17.8611	6
1566	20.3791	10.7765	22	35.2477	38.3526	6
1567	20.3754	10.4476	22	35.2303	39.1383	6
1568	20.3558	10.1615	22	35.2172	30.099	6
1569	20.3547	23.2306	22	35.1855	19.6525	6
1570	20.304	18.1245	22	35.0575	17.8202	6
1571	20.2818	18.8773	22	35.0108	24.3416	6
1572	20.2728	11.7487	22	34.7796	21.1124	6
1573	20.258	13.3151	22	34.7795	20.0571	6
1574	20.2577	13.9679	22	34.768	21.1885	6
1575	20.2387	26.4062	22	34.7677	25.5031	6
1576	20.2347	9.86603	22	34.7605	14.2349	6
1577	20.2259	12.2065	22	34.71	41.0753	6
1578	20.2033	18.4935	22	34.6918	22.2124	6
1579	20.1832	13.0151	22	34.6848	37.672	6
1580	20.1793	11.9079	22	34.6708	20.0793	6
1581	20.0958	11.5954	22	34.668	28.145	6
1582	20.05	12.6511	22	34.6482	41.0732	6
1583	20.0451	9.82746	22	34.5875	19.5057	6
1584	19.9983	11.7891	22	34.5458	29.1715	6
1585	19.9954	11.7789	22	34.5378	32.2046	6
1586	19.9614	10.8794	22	34.4717	30.5037	6
1587	19.8771	19.3709	22	34.4587	29.2831	6
1588	19.8757	15.7002	22	34.4238	29.0418	6
1589	19.8403	13.3746	22	34.4118	24.2766	6
1590	19.8372	8.48744	22	34.392	29.7445	6
1591	19.834	13.528	22	34.3898	24.417	6
1592	19.8337	15.0464	22	34.3348	21.2872	6
1593	19.8283	12.1561	22	34.3172	18.9286	6
1594	19.7799	9.41616	22	34.2963	26.3174	6
1595	19.7409	11.7492	22	34.229	40.2205	6
1596	19.726	11.0686	22	34.2002	11.6738	6
1597	19.7226	10.6648	22	34.1192	19.1101	6
1598	19.7197	30.2627	22	34.0997	24.5434	6
1599	19.6899	11.411	22	34.087	30.0812	6
1600	19.6874	13.5646	22	34.0813	23.4949	6
1601	19.676	13.0401	22	34.0752	24.3099	6
1602	19.67	12.9504	22	34.0163	23.9847	6
1603	19.6671	11.2969	22	33.9905	22.0829	6
1604	19.6665	9.94875	22	33.9867	36.929	6
1605	19.6323	11.6413	22	33.9852	27.7286	6
1606	19.5909	11.2165	22	33.9807	28.1321	6
1607	19.5728	11.292	22	33.9603	15.3672	6
1608	19.5555	10.3328	22	33.96	31.7155	6
1609	19.5542	10.7658	22	33.9518	17.7554	6
1610	19.5331	14.7936	22	33.9352	12.7536	6
1611	19.5296	16.7941	22	33.9327	20.5469	6
1612	19.4981	11.4651	22	33.9238	30.0865	6
1613	19.4646	13.2073	22	33.8913	18.5309	6
1614	19.4616	12.5124	22	33.8868	19.4792	6
1615	19.4115	9.30566	22	33.8793	23.7624	6
1616	19.4022	12.9754	22	33.8542	42.5159	6
1617	19.3837	9.89042	22	33.7782	18.9485	6
1618	19.3794	11.5103	22	33.751	42.3695	6
1619	19.364	28.5122	22	33.7468	36.5774	6
1620	19.3392	15.1473	22	33.7403	18.2051	6
1621	19.332	11.502	22	33.7373	27.4949	6
1622	19.3249	12.4217	22	33.7252	17.5545	6
1623	19.313	19.0686	22	33.7035	26.3252	6
1624	19.1844	12.3798	22	33.6848	27.9304	6
1625	19.1791	11.9077	22	33.681	24.1119	6
1626	19.1635	11.6846	22	33.6708	25.1445	6
1627	19.1564	11.2591	22	33.6675	25.9504	6
1628	19.1353	11.9407	22	33.6307	27.0303	6
1629	19.1297	11.7093	22	33.62	23.906	6
1630	19.1202	10.315	22	33.6192	22.6998	6
1631	19.0994	12.227	22	33.5995	24.8301	6
1632	19.0931	10.8567	22	33.4675	19.7681	6
1633	19.0808	10.4372	22	33.45	15.6328	6
1634	19.0346	7.34692	22	33.4365	32.3611	6
1635	19.0329	27.6194	22	33.3917	9.63532	6
1636	19.0281	14.1972	22	33.3912	24.5998	6
1637	19.0191	11.0294	22	33.3413	19.5224	6
1638	18.9927	12.9497	22	33.3223	30.5385	6
1639	18.9519	16.7251	22	33.274	30.1916	6
1640	18.9509	10.9814	22	33.2673	20.8471	6
1641	18.9209	13.2812	22	33.2525	38.0249	6
1642	18.864	14.2085	22	33.235	13.3061	6
1643	18.8627	20.0431	22	33.192	16.714	6
1644	18.8366	8.6542	22	33.1803	32.7712	6
1645	18.8301	14.2508	22	33.1055	33.7509	6
1646	18.808	10.8551	22	33.0673	27.863	6
1647	18.8014	9.49958	22	33.0537	41.9844	6
1648	18.796	11.0031	22	33.0482	16.6817	6
1649	18.7853	23.771	22	33.042	36.8231	6
1650	18.7507	11.9908	22	33.0238	20.0388	6
1651	18.736	15.4355	22	33.0092	26.3372	6
1652	18.7358	12.3735	22	33.0038	28.8959	6
1653	18.7281	13.0723	22	32.9812	33.7737	6
1654	18.7056	10.9782	22	32.9215	16.1806	6
1655	18.7001	13.6168	22	32.9205	23.4507	6
1656	18.6881	8.12013	22	32.8947	23.7244	6
1657	18.64	16.7291	22	32.8888	38.6881	6
1658	18.6199	10.5655	22	32.8057	19.9545	6
1659	18.5754	12.0161	22	32.805	28.3195	6
1660	18.5589	8.19224	22	32.755	21.2283	6
1661	18.5578	10.9975	22	32.7267	15.8247	6
1662	18.556	16.6113	22	32.6897	17.8306	6
1663	18.5364	15.0038	22	32.6693	18.4121	6
1664	18.5309	10.3059	22	32.6648	25.0896	6
1665	18.525	11.7938	22	32.6612	16.0044	6
1666	18.5091	13.7592	22	32.6345	23.1134	6
1667	18.5014	12.5381	22	32.6297	14.7294	6
1668	18.4919	13.1833	22	32.6085	21.4789	6
1669	18.4894	16.1854	22	32.6003	9.08055	6
1670	18.488	11.0688	22	32.594	28.1728	6
1671	18.4142	20.0622	22	32.5758	13.9527	6
1672	18.3762	12.4946	22	32.5612	7.79099	6
1673	18.3212	12.2609	22	32.518	23.1082	6
1674	18.3178	9.85827	22	32.4798	25.5858	6
1675	18.3126	12.0771	22	32.4718	17.9938	6
1676	18.3097	11.1253	22	32.4433	32.5127	6
1677	18.3063	16.5382	22	32.4165	15.6398	6
1678	18.2573	11.8863	22	32.3692	26.9167	6
1679	18.1967	10.7693	22	32.3683	9.98074	6
1680	18.1905	10.7503	22	32.354	17.0087	6
1681	18.1355	17.7897	22	32.3507	22.8496	6
1682	18.0989	11.4561	22	32.3328	30.4479	6
1683	18.0947	13.3925	22	32.3313	24.6443	6
1684	18.0941	13.3277	22	32.3285	21.8719	6
1685	18.0914	30.8518	22	32.3127	28.1895	6
1686	18.0834	10.8159	22	32.2967	12.2303	6
1687	18.0798	11.1508	22	32.2685	35.6335	6
1688	18.0781	12.7429	22	32.2513	23.868	6
1689	18.0092	15.711	22	32.2448	19.9862	6
1690	17.9996	14.1653	22	32.24	19.6186	6
1691	17.9855	12.1622	22	32.2398	21.885	6
1692	17.9722	14.7813	22	32.2227	20.8691	6
1693	17.9517	10.8279	22	32.177	13.7872	6
1694	17.9515	13.1733	22	32.1682	10.541	6
1695	17.9335	14.0917	22	32.108	23.2912	6
1696	17.9331	9.88886	22	32.107	32.4116	6
1697	17.8939	10.354	22	32.0648	23.9452	6
1698	17.8914	10.0328	22	32.0428	23.79	6
1699	17.8834	18.0103	22	32.0325	13.8259	6
1700	17.8804	15.5959	22	32.0052	15.5807	6
1701	17.8767	11.0094	22	31.985	32.8543	6
1702	17.8538	12.0633	22	31.9665	23.1165	6
1703	17.8281	11.2558	22	31.9542	23.7275	6
1704	17.8235	9.87744	22	31.913	13.2404	6
1705	17.7913	9.03865	22	31.8943	22.2708	6
1706	17.7844	14.3759	22	31.8818	23.5044	6
1707	17.7782	9.96883	22	31.8605	11.2845	6
1708	17.7134	13.6484	22	31.8087	26.3155	6
1709	17.7128	14.8861	22	31.7672	23.3244	6
1710	17.7073	14.7815	22	31.7658	22.8291	6
1711	17.6972	15.4115	22	31.7595	21.216	6
1712	17.6911	12.3304	22	31.7595	25.2677	6
1713	17.6725	7.32015	22	31.728	23.4839	6
1714	17.6716	16.1878	22	31.7212	27.8394	6
1715	17.6664	9.87055	22	31.7162	33.1932	6
1716	17.664	13.7467	22	31.671	21.9968	6
1717	17.6541	12.1349	22	31.6662	42.5453	6
1718	17.6236	11.2508	22	31.6318	32.2055	6
1719	17.6003	12.9313	22	31.609	14.827	6
1720	17.5945	24.3414	22	31.5955	19.8427	6
1721	17.5477	10.6679	22	31.5748	33.1252	6
1722	17.521	10.0756	22	31.5743	19.1156	6
1723	17.5111	26.4939	22	31.558	25.9745	6
1724	17.5058	18.8854	22	31.471	18.5995	6
1725	17.4781	9.21467	22	31.435	19.0154	6
1726	17.4776	12.5636	22	31.3998	18.2302	6
1727	17.4705	13.8593	22	31.3817	15.3358	6
1728	17.4254	9.44421	22	31.38	26.4065	6
1729	17.4236	12.5628	22	31.374	14.3119	6
1730	17.374	12.8308	22	31.3675	20.3261	6
1731	17.3494	14.0682	22	31.3063	20.7781	6
1732	17.3384	8.60392	22	31.3042	33.1698	6
1733	17.3262	12.7867	22	31.2857	24.4765	6
1734	17.2948	12.9088	22	31.2467	20.9129	6
1735	17.2563	11.4681	22	31.2462	14.5579	6
1736	17.2371	12.8001	22	31.2308	17.4191	6
1737	17.2302	16.4795	22	31.23	20.0683	6
1738	17.2216	8.49854	22	31.2045	27.7826	6
1739	17.2173	9.03044	22	31.1665	26.6024	6
1740	17.2096	14.4711	22	31.1168	16.0042	6
1741	17.1996	14.1978	22	31.0882	35.4999	6
1742	17.1984	15.8077	22	31.0858	38.677	6
1743	17.1938	9.41525	22	31.0258	16.3131	6
1744	17.1803	13.027	22	30.9932	37.844	6
1745	17.1116	13.4665	22	30.9477	18.4552	6
1746	17.1059	10.2607	22	30.9345	24.3175	6
1747	17.0819	14.2264	22	30.9277	24.3565	6
1748	17.068	11.5132	22	30.8812	19.0627	6
1749	17.0455	10.7599	22	30.87	13.599	6
1750	16.9873	19.6467	22	30.8665	18.7092	6
1751	16.9792	7.59755	22	30.84	19.6299	6
1752	16.9693	9.23508	22	30.824	15.799	6
1753	16.95	15.0349	22	30.8205	31.0789	6
1754	16.9457	11.8849	22	30.8167	35.1993	6
1755	16.9324	10.4074	22	30.8072	15.0314	6
1756	16.9309	13.9882	22	30.742	19.5196	6
1757	16.9226	24.2725	22	30.739	13.8565	6
1758	16.9215	16.876	22	30.7075	19.6612	6
1759	16.9129	11.3408	22	30.695	36.4375	6
1760	16.8926	10.7638	22	30.6888	26.755	6
1761	16.8647	12.0595	22	30.6508	34.4658	6
1762	16.8544	19.6121	22	30.644	34.78	6
1763	16.8177	9.92929	22	30.6257	20.1144	6
1764	16.7802	10.2381	22	30.6183	11.9779	6
1765	16.7574	11.8862	22	30.617	19.9862	6
1766	16.7447	15.2003	22	30.5987	27.3437	6
1767	16.7111	9.57492	22	30.5855	16.8076	6
1768	16.6907	9.61797	22	30.5332	29.7825	6
1769	16.6757	9.44871	22	30.5073	12.5944	6
1770	16.663	13.6989	22	30.4235	14.7993	6
1771	16.6579	15.3469	22	30.3848	16.6587	6
1772	16.6319	9.72289	22	30.3788	14.6391	6
1773	16.5454	10.2303	22	30.34	29.8474	6
1774	16.5347	23.7742	22	30.3213	22.1347	6
1775	16.5184	10.0715	22	30.3048	35.6392	6
1776	16.4945	9.1672	22	30.2117	14.0933	6
1777	16.4844	12.2066	22	30.199	32.7372	6
1778	16.4457	12.3553	22	30.1628	32.9063	6
1779	16.412	12.4974	22	30.1483	13.6981	6
1780	16.4103	10.1325	22	30.1397	13.3959	6
1781	16.4043	9.97597	22	30.0238	38.9338	6
1782	16.3692	17.56	22	29.9963	25.8987	6
1783	16.3501	12.617	22	29.9712	34.6272	6
1784	16.3461	10.03	22	29.9638	13.3336	6
1785	16.3162	9.28147	22	29.9235	21.8855	6
1786	16.2822	10.3608	22	29.8537	32.1954	6
1787	16.2506	16.2496	22	29.8462	19.9374	6
1788	16.2346	14.4881	22	29.8402	15.6605	6
1789	16.182	11.3237	22	29.8327	24.658	6
1790	16.1592	16.2672	22	29.7515	14.1073	6
1791	16.1469	12.1701	22	29.7487	25.7851	6
1792	16.0427	11.5392	22	29.7088	21.3097	6
1793	15.9792	10.165	22	29.7025	9.43839	6
1794	15.9638	12.4031	22	29.6247	32.0971	6
1795	15.9556	12.0687	22	29.6177	29.547	6
1796	15.9413	11.9662	22	29.5638	14.4776	6
1797	15.936	12.3784	22	29.5402	27.0362	6
1798	15.8929	10.0632	22	29.5344	26.3798	6
1799	15.8837	8.11527	22	29.502	22.4364	6
1800	15.8742	8.75014	22	29.5012	20.2138	6
1801	15.8682	11.771	22	29.4838	18.1496	6
1802	15.8514	11.848	22	29.4702	20.2705	6
1803	15.7978	11.6134	22	29.4185	26.0294	6
1804	15.7951	11.0822	22	29.346	18.8355	6
1805	15.7857	12.0782	22	29.3258	23.2834	6
1806	15.7224	11.6804	22	29.3104	17.5122	6
1807	15.7096	13.7948	22	29.2838	21.7196	6
1808	15.6477	15.9175	22	29.228	23.3821	6
1809	15.6237	8.67053	22	29.1942	17.4585	6
1810	15.6228	8.24483	22	29.0688	33.8353	6
1811	15.61	9.96439	22	29.0578	26.5382	6
1812	15.581	10.6042	22	29.0533	26.0275	6
1813	15.5586	10.6972	22	29.0502	17.5829	6
1814	15.5487	11.4975	22	29.0478	34.4932	6
1815	15.4825	12.286	22	29.0174	23.1524	6
1816	15.4786	7.59551	22	28.9795	20.5064	6
1817	15.4612	13.6983	22	28.9708	11.1002	6
1818	15.4578	9.41268	22	28.9555	19.5717	6
1819	15.4511	9.26532	22	28.8917	18.7291	6
1820	15.4503	17.0313	22	28.8708	20.8701	6
1821	15.4456	11.435	22	28.858	16.8224	6
1822	15.4335	9.99719	22	28.7282	24.5392	6
1823	15.4166	7.98108	22	28.7143	21.3705	6
1824	15.3729	15.2097	22	28.6948	19.783	6
1825	15.3646	12.4349	22	28.6923	21.6894	6
1826	15.3524	9.74232	22	28.6912	34.8592	6
1827	15.3346	10.7613	22	28.6053	12.0376	6
1828	15.3187	14.1594	22	28.5815	28.9835	6
1829	15.3049	6.33438	22	28.5798	22.718	6
1830	15.2711	12.37	22	28.5717	25.1821	6
1831	15.2542	11.2574	22	28.5634	17.1682	6
1832	15.2215	13.3397	22	28.4622	17.5398	6
1833	15.2191	8.5366	22	28.443	32.7894	6
1834	15.2187	9.20439	22	28.366	22.8441	6
1835	15.2158	10.6194	22	28.361	18.0725	6
1836	15.2046	10.9871	22	28.3465	19.9399	6
1837	15.1766	12.8443	22	28.3043	17.6604	6
1838	15.1705	10.4557	22	28.2755	25.4991	6
1839	15.156	17.8786	22	28.2523	16.1191	6
1840	15.1059	10.1554	22	28.25	33.1967	6
1841	15.0959	11.391	22	28.2437	17.4548	6
1842	15.0851	9.44985	22	28.2158	34.7555	6
1843	15.0825	16.0791	22	28.1528	17.007	6
1844	15.0604	14.4511	22	28.1373	40.3953	6
1845	15.0529	8.2385	22	28.1097	20.6625	6
1846	15.0345	17.9948	22	28.0973	18.4025	6
1847	15.0214	12.2654	22	28.0525	24.6547	6
1848	14.9962	12.7622	22	28.0087	16.7129	6
1849	14.9744	8.65398	22	28.0007	22.6134	6
1850	14.9697	11.3974	22	27.9858	36.658	6
1851	14.9405	14.4472	22	27.9657	39.1568	6
1852	14.9136	11.3431	22	27.959	33.4425	6
1853	14.9135	8.2421	22	27.9538	16.4017	6
1854	14.907	9.72307	22	27.9535	31.1701	6
1855	14.9042	12.7494	22	27.9233	17.7495	6
1856	14.8623	10.8162	22	27.9092	18.6761	6
1857	14.7826	9.59922	22	27.8325	20.7958	6
1858	14.7477	16.6345	22	27.8237	31.1761	6
1859	14.7419	11.4388	22	27.7765	22.5617	6
1860	14.7301	9.14817	22	27.7647	29.9841	6
1861	14.7136	12.3595	22	27.5558	24.4081	6
1862	14.6927	9.86945	22	27.4982	27.1127	6
1863	14.6901	11.1817	22	27.4943	20.3776	6
1864	14.6812	7.99355	22	27.4938	23.7137	6
1865	14.6719	16.736	22	27.4783	23.0578	6
1866	14.6657	14.4937	22	27.4725	18.6603	6
1867	14.6479	10.4298	22	27.4687	19.5539	6
1868	14.6077	12.3252	22	27.4442	30.9873	6
1869	14.5764	11.6808	22	27.2428	31.8211	6
1870	14.5474	10.8798	22	27.2028	33.9741	6
1871	14.4905	12.7571	22	27.1637	27.7694	6
1872	14.4796	8.38525	22	27.1488	9.98026	6
1873	14.4624	7.29819	22	27.1068	27.8243	6
1874	14.4559	13.3549	22	27.1058	15.7857	6
1875	14.4387	10.6069	22	27.084	12.6698	6
1876	14.4163	9.5812	22	27.0148	21.4723	6
1877	14.4084	8.29908	22	26.9577	15.0898	6
1878	14.4017	10.9982	22	26.9323	30.3406	6
1879	14.4006	9.08598	22	26.8733	32.353	6
1880	14.3904	9.11582	22	26.8522	22.9263	6
1881	14.3736	12.8628	22	26.7797	12.9297	6
1882	14.3731	9.60356	22	26.686	28.716	6
1883	14.3708	8.67417	22	26.6797	28.364	6
1884	14.3353	15.1205	22	26.6733	22.7018	6
1885	14.3096	10.7127	22	26.5857	29.957	6
1886	14.305	13.3283	22	26.5027	34.6548	6
1887	14.2881	11.5103	22	26.4995	17.277	6
1888	14.2787	12.534	22	26.4387	5.53956	6
1889	14.2728	10.4238	22	26.4115	24.7046	6
1890	14.2632	10.0356	22	26.3972	33.1749	6
1891	14.2554	15.0946	22	26.3513	23.8651	6
1892	14.2466	10.4017	22	26.295	23.6446	6
1893	14.2457	8.74941	22	26.163	17.453	6
1894	14.1934	14.5663	22	26.1492	22.4235	6
1895	14.189	12.6802	22	26.1185	19.301	6
1896	14.1445	8.80449	22	26.0728	34.7102	6
1897	14.1076	18.7064	22	26.0635	27.3432	6
1898	14.067	9.59746	22	26.0508	25.9837	6
1899	14.0417	13.118	22	26.0352	19.553	6
1900	14.0144	10.7146	22	26.0188	28.8067	6
1901	13.959	7.62236	22	25.9217	30.5089	6
1902	13.9556	8.08409	22	25.7345	17.0108	6
1903	13.9468	11.1181	22	25.7337	25.447	6
1904	13.9272	9.03133	22	25.6048	14.1951	6
1905	13.9191	20.6959	22	25.5948	27.5237	6
1906	13.9151	11.943	22	25.5872	33.3625	6
1907	13.8831	9.91326	22	25.569	16.3848	6
1908	13.8674	7.65191	22	25.5372	16.5305	6
1909	13.8657	7.19722	22	25.5338	33.9622	6
1910	13.8624	8.64875	22	25.5285	20.8172	6
1911	13.8554	6.17047	22	25.4398	22.973	6
1912	13.8476	10.1907	22	25.4245	20.0824	6
1913	13.8294	13.236	22	25.4032	22.3234	6
1914	13.8225	6.34453	22	25.3838	13.2703	6
1915	13.759	9.19307	22	25.3752	20.3668	6
1916	13.7552	10.0893	22	25.356	23.7474	6
1917	13.7304	8.96671	22	25.313	13.0468	6
1918	13.6692	12.1968	22	25.1788	29.5209	6
1919	13.613	12.3513	22	25.1597	16.1581	6
1920	13.6111	7.57546	22	25.1175	40.6709	6
1921	13.5803	11.3416	22	25.1105	30.9371	6
1922	13.5438	6.95146	22	25.0685	33.9639	6
1923	13.4734	10.6397	22	25.0643	13.7696	6
1924	13.4495	14.9351	22	25.056	20.17	6
1925	13.4071	10.8122	22	25.0235	13.2051	6
1926	13.389	11.3146	22	24.9992	19.7001	6
1927	13.3792	6.02727	22	24.9763	17.7082	6
1928	13.346	9.80218	22	24.9708	33.7417	6
1929	13.3406	8.45922	22	24.9518	18.3354	6
1930	13.3096	11.7353	22	24.8942	22.2061	6
1931	13.2874	11.7062	22	24.8863	18.3553	6
1932	13.279	10.0108	22	24.8822	14.3633	6
1933	13.2699	15.9694	22	24.8635	22.153	6
1934	13.2558	10.0768	22	24.8043	24.9729	6
1935	13.219	10.8334	22	24.7912	34.0944	6
1936	13.2015	11.3529	22	24.7433	11.3213	6
1937	13.2013	8.13843	22	24.571	27.3512	6
1938	13.1761	7.37075	22	24.5332	28.1104	6
1939	13.1436	11.0407	22	24.4982	29.5212	6
1940	13.1224	11.775	22	24.4395	21.9311	6
1941	13.045	8.35159	22	24.4217	23.4099	6
1942	13.0154	12.0699	22	24.4138	15.7864	6
1943	13.0134	10.4913	22	24.4133	26.9841	6
1944	12.9879	14.7133	22	24.4	13.4505	6
1945	12.9821	10.2332	22	24.3148	29.2512	6
1946	12.9803	7.37032	22	24.3008	16.4059	6
1947	12.9708	7.07661	22	24.1447	20.9197	6
1948	12.8763	7.96594	22	24.1352	19.3136	6
1949	12.8725	14.3124	22	24.1205	22.3534	6
1950	12.8607	10.1839	22	24.0552	16.9344	6
1951	12.8349	9.56956	22	24.0543	16.8084	6
1952	12.8343	9.45992	22	24.0528	23.6588	6
1953	12.8263	8.45155	22	23.9945	17.3905	6
1954	12.7748	8.96439	22	23.9848	14.537	6
1955	12.7273	10.5706	22	23.9818	29.6162	6
1956	12.7261	9.80217	22	23.9607	16.3573	6
1957	12.6677	6.54996	22	23.7835	12.965	6
1958	12.6632	7.65822	22	23.7795	21.1072	6
1959	12.6609	15.5741	22	23.6785	24.8327	6
1960	12.6582	7.30922	22	23.6735	17.9706	6
1961	12.6567	9.46309	22	23.606	28.757	6
1962	12.6375	8.49926	22	23.5677	17.9184	6
1963	12.6309	10.8184	22	23.5578	26.9511	6
1964	12.621	10.6494	22	23.5137	21.8584	6
1965	12.617	7.73965	22	23.5095	29.9171	6
1966	12.6156	7.42373	22	23.4858	20.6096	6
1967	12.5714	15.3178	22	23.4697	29.139	6
1968	12.5262	8.40531	22	23.4662	29.7715	6
1969	12.5251	9.0428	22	23.4265	30.4699	6
1970	12.4778	12.6954	22	23.3815	7.69928	6
1971	12.4476	7.03494	22	23.3718	13.2152	6
1972	12.4346	10.1991	22	23.318	15.3816	6
1973	12.4296	8.06673	22	23.1727	18.0101	6
1974	12.4122	12.9713	22	22.9783	28.0038	6
1975	12.3917	11.0893	22	22.9607	21.7808	6
1976	12.3914	8.74918	22	22.8408	14.8457	6
1977	12.3777	11.4833	22	22.8222	24.7702	6
1978	12.3695	8.80292	22	22.7835	18.7972	6
1979	12.3633	9.45649	22	22.7493	13.7096	6
1980	12.3419	7.70598	22	22.748	13.0209	6
1981	12.3321	8.08503	22	22.6632	24.2438	6
1982	12.2356	6.11886	22	22.6483	27.4027	6
1983	12.2338	7.01712	22	22.6398	7.71467	6
1984	12.2234	14.8972	22	22.63	17.3711	6
1985	12.2079	9.77643	22	22.6108	26.8825	6
1986	12.1858	10.1341	22	22.5115	22.1378	6
1987	12.1676	15.2971	22	22.4978	16.3844	6
1988	12.102	39.1093	22	22.4563	25.5392	6
1989	12.0963	6.1829	22	22.4488	16.1041	6
1990	12.0914	10.4112	22	22.4375	27.528	6
1991	12.0647	6.71612	22	22.321	15.1884	6
1992	11.994	12.2364	22	22.2863	14.1817	6
1993	11.9927	7.54387	22	22.265	21.6462	6
1994	11.9734	11.4196	22	22.2265	30.7396	6
1995	11.9522	17.1431	22	22.2227	12.6477	6
1996	11.9457	9.04852	22	22.191	29.7121	6
1997	11.9109	7.63575	22	22.137	27.8808	6
1998	11.8679	8.41201	22	21.966	25.4803	6
[truncated: 180 more rows]

## Sheet: Fig 1c
S. aureus Mean fluo intensity n = 6	P. aeruginosa Mean fluo intensity n = 22
89.594	78.1696
48.7723	17.4705
75.9315	32.3918
57.4152	36.6096
90.1002	68.3675
48.0017	21.7446
31.2308	12.1676
49.2932	13.6692
30.824	25.7261
65.4793	45.2435
47.0088	77.7264
65.0328	34.3675
79.275	63.7937
99.2453	80.186
86.8642	68.7609
67.4145	48.0125
79.6745	56.918
63.8852	31.1176
47.4212	19.3392
65.3633	43.4296
97.4573	67.3509
89.7372	63.737
62.2828	52.5933
59.2387	36.1711
68.3703	52.8556
85.1398	65.5526
53.1928	28.9487
45.681	32.8622
83.7742	85.9725
53.3378	32.202
48.5908	32.7689
31.5955	24.9056
36.3382	23.5819
117.248	78.6106
53.321	22.8832
38.9107	22.4475
42.8807	18.7281
54.6453	47.1713
50.1177	20.4092
75.1515	58.1722
84.8005	42.4001
30.6257	21.8417
83.1753	73.3318
55.4257	34.8067
72.2738	34.1726
44.994	53.0106
30.8812	11.1239
110.542	88.4591
17.7753	7.64359
73.0505	64.0339
36.289	14.9136
51.9162	24.4101
42.6632	13.9272
63.9853	27.9256
76.4945	57.4526
36.3975	13.045
76.1575	62.4241
85.8963	57.4175
30.5073	28.36
30.87	28.1709
92.7952	68.4244
82.6545	53.9947
102.977	87.842
51.3192	21.8029
40.4437	25.4326
45.814	23.4545
64.5337	53.348
40.2833	32.1227
17.3487	21.6132
40.3532	16.9457
29.1942	8.48855
60.9915	29.795
38.2133	14.5764
66.519	76.7432
92.9107	65.037
90.7868	66.4111
71.208	69.6342
62.0452	22.5936
53.1785	20.8007
38.9712	21.3592
63.1683	26.0855
85.3653	83.725
34.3348	20.6788
73.7538	45.8142
81.7563	83.8015
51.4538	14.4387
52.1848	34.3539
80.4428	52.0825
54.5113	39.5188
47.023	20.2577
55.9443	43.1538
61.8332	40.2098
32.6003	16.5454
65.5483	53.2142
30.2117	18.8627
46.2763	34.9538
79.7405	45.4731
71.5333	36.0508
100.983	83.5188
37.3232	9.87095
59.9952	34.5636
72.0202	46.3096
31.8818	15.2215
48.648	48.0714
30.84	20.6243
76.3547	38.6313
29.8402	10.8584
28.1528	12.6609
101.923	55.2318
42.1788	16.9129
96.7937	48.9066
71.8173	36.7874
73.778	80.6015
56.8955	34.4371
61.2063	21.6637
32.7267	16.4844
68.512	44.964
68.1208	37.699
56.512	23.0508
51.9743	26.5961
102.111	67.1012
47.0288	18.0834
55.1453	61.0745
75.3403	35.2356
71.5678	43.6017
60.6202	38.4989
41.9967	27.7636
68.0077	81.1588
43.9423	43.0436
55.3398	41.2108
65.5072	61.1134
32.0052	17.2096
18.129	15.4503
63.1522	26.3122
54.9637	30.9009
63.2147	26.5698
35.2818	18.3212
53.1257	22.4931
42.8132	21.2753
65.7683	34.7293
26.7797	22.0192
96.9803	75.3856
75.182	54.8149
67.026	38.8556
98.7182	73.4522
64.4923	25.6381
15.6533	13.8294
68.3647	25.489
32.5758	7.53377
76.0415	36.822
23.7835	11.7487
85.2948	91.1394
49.687	55.8615
74.3103	48.0973
72.7492	36.2549
69.6598	38.618
54.6328	50.0194
44.7327	33.0613
85.1275	54.6217
101.115	82.6232
61.8832	47.4432
56.2077	39.4486
91.2437	73.7762
79.0988	58.0884
45.4162	24.4972
29.4838	12.621
64.6342	26.7716
34.3898	39.2129
46.7242	18.3762
49.9098	26.3984
69.884	40.0945
50.7508	29.1065
56.5078	19.8337
39.5837	11.5468
25.6048	7.83
75.5862	41.3084
58.8178	38.8494
93.3633	73.3318
37.1518	25.7435
67.7147	41.1008
79.4557	61.9585
43.4977	16.0427
26.9577	9.21864
50.2507	16.4457
90.7077	74.6603
61.5845	60.5572
102.848	78.1453
71.1368	39.4393
31.1168	17.4236
106.243	78.9297
75.41	46.6333
50.236	15.581
74.9667	40.2865
39.3007	23.3705
47.676	23.6531
85.6915	108.967
81.1652	55.3243
18.9975	22.6985
103.837	80.0147
57.2582	55.1271
37.8462	20.9653
70.4427	53.1185
46.0002	55.5047
13.2192	4.18055
89.155	65.7137
88.6677	51.6575
95.5808	111.919
59.0085	22.0888
103.776	75.6335
20.3962	7.21909
37.1135	14.1076
40.3673	44.9171
74.2492	53.3547
33.9603	57.4334
44.3087	17.6541
61.3893	31.6102
36.6897	9.16786
17.4485	11.1219
58.3458	30.4365
36.5285	26.1556
55.5917	26.1339
19.6938	9.48164
59.2302	23.7756
59.4355	29.8864
104.101	77.879
36.7575	11.8032
49.587	37.7362
67.3695	68.2905
87.9248	65.8871
53.3573	37.8904
56.2087	49.9589
26.1185	33.4042
66.4355	60.0036
22.8408	15.0825
51.7307	26.9081
58.1292	36.6569
62.2735	50.7588
68.4912	41.9156
41.5395	15.3646
53.7062	21.3522
49.145	44.2759
53.6968	17.9515
44.7337	24.9848
81.4717	32.8597
83.0858	62.0004
25.0235	14.189
94.0447	63.2944
110.85	82.7289
44.0752	14.7136
48.5385	14.9405
82.8153	52.1521
31.7658	8.74673
70.0237	64.0393
49.5042	19.1564
64.2215	36.444
38.2338	12.6567
55.9432	40.3727
109.9	90.9606
63.0137	32.7198
23.5137	6.92882
45.8835	31.5626
25.313	9.95791
76.1977	76.6189
39.3442	46.5533
97.8863	65.4323
44.8555	18.1967
37.899	9.18745
55.9685	24.2032
38.3153	12.6375
31.0258	9.16264
76.0103	48.4849
89.2002	75.5571
35.9112	10.4229
62.0478	51.1804
62.6147	36.7929
41.0075	14.9042
63.7557	28.2665
71.058	42.6747
94.6957	59.6705
33.9352	8.36423
66.4802	25.8831
52.1805	36.7621
85.3137	67.3312
82.2145	45.4041
75.974	60.343
20.8978	6.64968
49.0867	24.7278
64.8405	45.1462
18.5895	9.20986
102.86	97.8421
40.97	13.7552
46.0813	20.3929
59.4323	32.0095
42.3812	17.4781
46.0293	40.4548
24.7433	19.1635
32.9215	14.9135
79.9308	40.4703
58.9627	22.5934
22.2227	6.01268
75.852	86.5582
58.1573	36.1665
55.8478	40.5368
40.99	29.1309
19.3213	9.21918
33.2673	20.7844
46.4248	15.1766
20.4695	11.3076
29.9638	8.16159
53.9878	15.3729
62.8228	28.674
14.203	10.0059
38.5337	10.8925
62.4907	30.1256
67.5497	38.499
34.0997	29.648
30.7075	14.305
69.403	43.7458
46.9198	17.9855
80.1522	56.9522
49.0877	21.7248
62.0833	36.3389
73.2665	42.6887
79.5362	50.2792
32.3683	53.3973
48.4433	40.309
79.6677	66.1297
61.2222	49.5332
88.4072	55.3737
93.3055	72.4769
76.489	43.1776
77.0212	45.3751
80.8665	59.6483
65.6442	25.1444
28.0087	35.9924
55.8308	24.9739
12.4435	8.17796
15.8268	21.5147
96.594	74.0991
46.7625	16.1469
60.0092	24.636
37.9752	16.412
104.796	91.0769
72.9298	32.3214
55.3312	21.504
54.7473	22.5364
79.8145	48.4867
57.5213	21.8313
97.0728	60.2426
74.182	36.2002
62.2883	27.3335
55.8787	28.97
78.4047	48.3685
70.5147	43.2275
37.4702	18.7358
19.2488	4.92336
78.37	54.1077
54.9247	29.3573
58.2242	27.6667
52.098	41.5408
51.2763	24.2955
72.6168	58.6534
36.2055	54.0207
43.9737	12.9708
50.9717	17.7782
16.7288	5.11784
53.4933	14.9697
55.7068	26.5624
63.6062	24.6385
62.9582	34.3851
83.07	55.0483
52.2022	28.3471
13.6885	7.42318
42.1142	25.2957
79.833	41.0719
54.1508	21.6361
48.734	18.8301
94.6112	67.8419
82.178	66.6636
52.5943	30.0213
18.1667	7.95086
80.007	47.078
50.5413	35.0257
106.86	80.8717
98.7672	87.0214
64.8955	77.5093
55.376	75.4528
102.424	84.7695
42.8322	16.9693
21.6938	15.7857
56.6325	25.251
17.413	13.4734
99.626	92.2104
37.7027	12.7748
65.4755	37.9912
43.9757	28.536
63.4682	35.1397
48.9663	18.3178
11.4945	24.8178
33.9905	17.1116
60.663	28.0411
23.9607	14.8623
29.7515	12.8725
19.8977	9.99627
118.876	90.9755
65.0065	46.1177
58.3232	31.0503
54.2215	42.2995
85.789	54.0034
98.6977	72.0073
49.2612	12.6309
52.7065	38.9494
61.3718	27.799
34.7795	9.71323
56.1988	23.5293
41.183	24.9429
37.8153	16.6579
65.1603	45.8567
33.3413	12.5262
45.3803	44.1825
75.2012	52.1005
30.3788	11.6571
60.3185	44.3232
38.0627	15.8742
87.7372	73.6234
41.9742	15.2187
52.7555	80.6141
77.2128	72.659
53.1568	66.9962
60.2027	20.1793
56.2352	22.8501
13.8647	5.05854
73.524	49.3323
57.9977	33.8498
82.6623	50.1858
70.3312	35.0767
47.2053	23.7511
54.9988	20.9676
67.6133	31.0504
66.3918	40.0195
52.3102	25.9388
38.8517	15.3524
39.7542	15.5586
55.4018	28.8155
60.1028	44.9403
95.8372	80.6372
49.7227	21.5981
21.686	30.2161
50.1227	36.5311
42.185	14.6479
29.9235	11.994
59.9415	29.2358
68.7718	36.4707
40.4715	26.4627
28.6923	10.0083
60.1505	25.4796
72.6765	46.1461
49.587	22.9256
47.561	19.8372
75.4175	65.3846
74.5448	51.8681
49.437	67.8078
78.5297	60.5815
52.6688	47.4348
56.0045	23.5891
74.9335	41.4433
43.989	45.4504
70.8255	41.9509
71.3133	31.0325
15.8153	9.75182
40.6705	18.796
59.463	29.7032
45.3768	17.4254
38.4748	15.4511
60.951	52.7293
63.1537	26.7449
64.0805	35.3854
33.3917	8.81204
68.9538	47.8908
39.7153	15.7978
69.804	48.4652
43.477	15.8682
54.958	45.3941
36.9993	8.41854
56.3815	36.1809
52.8957	30.3021
64.5118	36.2483
47.0888	35.7564
66.5577	55.2439
88.4938	74.9787
56.0878	31.924
44.4563	37.3029
15.6307	8.84459
89.5057	72.2148
48.1428	32.5154
29.5012	17.9722
36.1645	13.2013
97.5813	64.8307
67.9787	38.4753
48.6107	35.4947
42.482	23.3864
57.3122	39.9715
79.7407	68.5175
20.3417	13.1224
20.7755	11.7999
67.4317	37.834
40.1848	12.8263
61.8657	58.6382
70.8828	65.4073
42.34	41.858
51.3235	21.29
52.1008	25.5112
34.4238	17.9996
82.5182	53.8936
77.7088	48.541
14.7755	5.20891
43.6842	17.4776
52.539	31.9861
68.8307	45.4039
40.6232	23.0773
66.5303	34.5216
40.0378	29.2956
54.5565	47.9387
32.8057	28.038
77.6955	46.1432
30.742	25.2323
81.7563	55.8518
31.471	13.3792
70.0048	71.5923
36.5232	10.7791
44.5868	19.0931
68.0982	43.7149
54.2962	21.7777
52.7828	18.5754
24.0552	9.775
45.9408	18.0781
48.5453	24.1584
88.5563	84.04
68.223	63.3551
61.8225	41.3347
38.858	28.043
73.1925	35.356
86.9718	66.6369
59.9607	34.0786
89.9035	64.5387
68.5192	48.3551
58.0805	32.8859
33.6307	21.1946
42.601	15.3346
47.9127	42.7178
32.3692	33.2251
24.4133	39.1607
46.9482	22.1906
69.2037	38.4728
36.5812	20.884
32.0325	9.97855
55.514	23.2706
36.4595	17.7913
41.7112	21.3499
70.485	42.1038
76.4442	47.962
75.8153	53.0585
72.8065	73.5915
27.084	5.08414
48.7152	33.0006
84.0297	56.2971
77.0965	67.3275
51.2835	24.7167
50.0173	23.005
24.8863	26.0588
59.4032	26.3296
77.2277	48.371
47.2552	12.9821
54.3095	39.2773
13.0723	7.77941
39.2042	11.5831
36.2687	32.6168
62.8912	33.5604
49.4068	49.4714
68.2085	37.9104
78.7163	66.7639
36.1973	14.9744
46.3745	43.254
51.0627	86.1077
43.2182	29.7963
16.034	14.2787
50.2788	40.2354
50.8625	32.3588
14.5033	9.94668
32.177	7.63682
44.9932	23.5803
56.1518	32.6838
49.1335	44.4707
51.7108	67.5954
60.2498	29.6107
33.7782	9.46016
45.0248	22.5711
65.2397	34.9146
18.7735	8.14918
57.213	24.3752
49.8963	15.5487
85.6952	88.3114
88.5777	60.2245
62.2748	46.0626
46.7367	19.6899
33.7373	23.0269
35.6268	22.5175
72.4412	34.6961
57.8082	47.0211
47.2293	66.9727
59.7588	24.2781
40.071	12.2079
30.6183	6.10914
36.1953	45.2868
68.7275	71.4409
59.9768	42.8011
110.25	86.8997
50.5493	19.6874
15.3045	8.21332
32.6612	10.282
41.5548	36.261
28.6053	13.8554
33.9327	18.0947
51.11	90.0785
102.279	86.3369
53.4572	44.4692
55.8097	54.8804
56.5962	18.5578
47.9097	17.1938
56.5637	21.943
90.6247	63.6236
39.7758	54.5881
48.804	14.2728
61.2998	58.7038
52.399	22.9884
50.392	26.8846
18.0803	6.83796
48.7397	14.2632
57.939	32.9607
31.8943	20.7255
84.1398	65.7324
52.9337	43.1561
16.267	11.1896
54.6278	33.0645
47.6822	30.5714
97.7952	64.7298
91.8178	78.8371
55.1087	24.3294
43.2415	15.61
41.3623	31.0315
63.4568	29.1182
32.6297	7.05468
55.142	38.7025
45.8585	21.8333
50.5275	31.774
40.7687	22.4647
42.3908	14.7301
78.9988	78.4832
38.6265	19.4115
50.1067	36.519
110.442	91.3248
66.2495	38.1931
33.6192	11.2172
47.77	14.7419
54.4853	23.2161
58.4733	24.7349
83.4468	71.6285
52.7663	28.1483
93.78	58.8595
33.96	13.219
16.3158	16.7447
55.4845	23.6289
51.5808	16.8177
77.2192	53.8165
44.7093	17.2563
58.2012	44.6411
63.2573	31.3253
37.7738	14.3731
29.9963	10.5269
53.5583	27.4356
47.143	19.6323
60.1103	24.9608
27.4938	17.5058
62.3798	46.923
47.889	16.8926
83.6577	48.5568
43.4412	18.9509
19.2512	18.9519
50.5213	39.8138
74.3272	69.5949
35.8902	11.8243
40.8895	28.6592
76.9242	77.031
32.354	10.2278
53.1165	22.006
92.0513	70.8128
26.8522	14.7826
61.5355	40.1805
64.074	35.5109
38.5927	23.25
58.4657	26.984
29.0533	19.0281
63.5383	29.2313
59.3995	38.1465
53.666	24.163
35.7913	26.6338
69.576	34.5016
92.7718	63.6327
58.6785	51.4074
69.1687	40.594
59.3318	27.6374
62.2773	33.7985
72.8153	37.0065
54.2	42.3143
48.5205	21.0336
51.4923	51.5239
74.3335	67.8177
57.7198	35.4804
70.3163	60.2159
66.3175	31.9726
49.682	39.6528
37.3448	15.1059
62.2212	69.3394
41.0412	43.8809
21.3748	21.7624
60.3285	59.0098
53.029	19.8283
42.7752	12.6632
35.4763	12.6582
45.2793	18.2573
37.3698	13.9556
14.8988	8.39591
65.0213	43.4502
54.5088	15.2158
51.4682	60.6463
77.6607	65.4514
47.8497	20.6853
32.2513	41.5558
76.1178	57.8868
46.8892	15.0214
50.0405	39.7431
51.8155	37.9022
49.2822	20.9762
60.5795	22.1129
17.9147	14.2881
38.8767	28.3582
68.2032	32.562
33.235	11.5848
86.4472	50.0654
89.1318	51.8122
81.3223	99.3161
48.2955	19.9614
34.3172	13.3406
42.5642	22.949
32.2967	15.0604
40.6745	22.7774
20.2605	15.9413
77.075	49.605
54.5633	32.3844
29.2838	18.0941
44.3635	26.5497
39.1855	13.9151
115.871	100.244
57.738	18.736
47.0492	16.4043
32.594	24.3549
60.6802	35.4256
49.8803	43.1614
60.3902	25.1344
69.858	32.3456
32.6085	30.1125
13.6742	9.13486
32.5612	12.6156
45.334	34.7208
16.1883	5.6
40.6997	24.0713
58.165	40.4271
69.9488	46.7887
15.7737	5.88014
46.5695	49.002
41.0737	11.075
54.7055	23.174
48.5392	13.1436
85.1217	64.4142
14.6473	15.8514
59.4068	51.0555
39.8243	36.3822
41.7082	23.6589
47.7767	31.0424
31.609	19.5542
34.1192	17.9517
32.4165	18.6881
31.435	20.258
83.1488	70.1916
25.4245	15.9638
96.8985	87.4759
48.3128	66.5212
40.4755	27.4799
86.6323	86.6498
42.3058	29.5402
30.6888	26.379
51.3473	24.729
62.2108	36.845
30.8665	11.9927
45.8793	56.7172
26.4387	9.73923
29.5638	13.8674
78.5788	56.4217
102.528	78.2997
57.1302	24.2433
30.4235	10.9599
86.0363	80.4023
35.7305	14.3096
44.0772	19.7409
57.9013	37.8865
34.2002	9.3945
71.985	35.612
16.7108	11.2802
10.2205	4.18364
94.3697	76.2547
34.768	23.1206
88.2102	84.966
7.54283	19.7197
57.878	36.0391
32.6897	27.4139
28.2755	16.7574
53.6012	20.6743
103.16	70.9543
68.9042	33.5155
52.7775	34.5451
73.886	34.417
38.0235	14.067
32.24	10.5569
56.2643	34.2489
47.2438	19.1353
54.9183	24.1378
23.318	11.9734
9.68933	15.156
30.9345	78.6682
56.8408	44.1476
32.1682	13.6111
27.4687	16.2822
59.3137	46.9683
29.8462	27.895
43.5565	11.5596
31.3817	12.2338
13.472	5.46623
56.0495	53.8512
24.4	11.8679
72.7753	39.5362
25.569	8.15395
10.9963	34.239
48.3865	23.8932
30.1397	58.2331
85.0253	78.8054
35.9233	32.9978
82.1637	75.6292
31.2462	14.4796
38.8066	22.0823
100.949	80.4775
55.3763	44.4745
64.3908	67.7872
41.8465	29.5623
64.4343	41.6355
40.5888	14.4006
87.8668	105.92
20.6422	31.9166
34.6708	12.3914
29.7025	10.6531
42.7948	14.907
33.7252	27.6134
48.5295	24.2673
54.2593	39.3627
51.6037	33.304
86.871	107.43
44.5173	19.3794
36.8878	32.8764
64.3072	55.5218
17.1442	3.27032
23.5677	17.2371
28.9708	10.2995
40.6612	17.664
15.2742	10.0853
37.3623	17.8914
38.8455	18.5309
18.932	23.8984
44.336	22.1972
44.8803	38.9817
60.757	49.2627
53.451	46.298
91.4768	86.5517
55.3712	28.0588
18.1672	14.0417
26.1492	13.613
41.9477	16.6757
45.346	25.5649
63.1783	38.5972
24.8942	31.7368
51.7782	63.6039
66.2953	57.5348
54.3402	38.6423
60.8742	30.9821
70.518	40.1889
33.8868	11.4137
41.588	69.0994
13.964	7.09305
79.281	76.6715
33.45	15.0529
18.3505	17.374
92.682	69.8503
82.1198	54.8349
30.3848	8.74995
62.7092	50.0823
30.5855	11.2119
46.567	30.4829
31.671	17.8538
72.3633	64.9497
55.1478	51.8802
46.681	31.4559
100.423	91.4435
39.7307	36.9553
35.0575	19.9954
74.147	67.7591
54.4088	59.3358
38.9384	15.0851
51.4312	19.1202
52.0377	20.4824
43.3038	33.6524
29.346	16.4103
59.0762	55.6961
45.0563	20.7995
52.2173	41.8322
39.4848	15.8837
88.6612	55.4385
47.2907	16.182
47.0912	63.8676
66.3822	45.5099
52.3658	41.6062
22.7493	10.2815
24.3008	18.64
26.163	21.7703
74.5402	58.4134
45.2105	45.1633
41.4998	31.0929
56.2643	46.7105
44.2823	24.7477
27.1058	16.7802
56.0698	52.2585
38.7992	19.7226
53.0687	35.1486
45.0523	31.7172
23.9945	54.2426
43.3512	27.9487
61.5598	57.3181
37.1248	39.5123
32.755	25.8486
16.1052	11.003
43.9772	14.4624
27.4783	27.105
50.0072	25.8157
46.2447	42.2377
64.4387	67.4596
25.3752	17.2948
72.8715	36.1839
49.1125	21.3876
64.0515	37.3449
55.854	35.435
28.5798	35.2475
47.6467	36.1358
43.0087	19.5909
36.1483	28.8619
41.4442	19.5555
59.1117	24.3121
56.3223	49.7729
54.8552	27.9791
54.3013	29.5871
27.1488	10.0098
46.1107	14.6077
93.7192	63.6581
31.374	12.4346
20.009	20.304
53.5682	57.5698
59.9833	83.8425
27.9538	12.8343
22.321	37.3576
57.6115	50.7087
13.7385	21.6661
45.9583	27.079
65.2202	59.5354
25.1597	82.8741
39.9197	15.6228
64.8352	31.4719
82.4067	85.9934
18.4345	15.4825
63.5917	47.4515
31.8605	12.617
42.3647	18.6199
63.2927	31.0154
70.3243	48.486
48.6015	30.4778
44.362	19.5728
22.6398	9.26132
37.116	17.3262
57.6055	37.3165
81.4963	52.2656
19.1067	5.83755
40.4705	50.9943
30.739	11.7454
39.1795	23.9946
56.7123	93.8046
26.4995	24.6465
23.3815	11.9109
57.68	64.3409
9.189	8.15436
63.8015	64.1175
25.7345	17.7134
51.333	33.0572
30.3213	13.8476
55.7617	35.3401
43.9003	58.5591
33.4675	23.4073
51.0325	42.9198
32.0428	50.5918
48.7045	22.5819
52.6085	32.5338
28.8917	29.9954
34.7605	11.9457
40.956	23.3743
37.2887	66.844
18.1048	11.0975
72.645	59.3383
33.8913	14.1445
43.9162	28.1846
19.6493	6.97546
30.1483	13.8624
32.3507	25.559
22.4488	12.8607
51.1853	35.627
15.065	32.2062
50.0162	43.069
33.192	22.0168
78.1177	61.3547
38.4972	14.4163
49.1815	27.996
29.0502	18.3097
53.1667	31.7792
43.4185	46.5206
15.4847	17.0819
55.3085	48.3248
54.5293	51.9386
29.4702	22.3326
43.6345	30.307
59.8258	41.9466
56.3847	55.3214
40.0462	41.4208
73.3923	48.9659
30.8072	19.834
77.7918	51.5359
44.2508	22.4252
54.1903	29.3016
31.38	33.8954
35.845	23.2432
28.9555	39.0162
34.5875	14.9962
66.321	57.3201
33.681	15.4335
20.2867	17.1996
71.3618	57.318
24.9992	24.1077
31.9542	29.2554
87.348	77.0603
9.88517	7.138
46.1142	57.5501
60.876	62.31
28.0973	16.3162
71.5395	68.8751
78.4748	65.4388
54.6423	29.8711
7.10333	16.1592
49.644	26.8381
43.7367	27.2326
36.1872	43.8901
10.9723	50.6599
22.63	17.7844
72.8922	76.3628
41.312	56.5892
31.2857	30.8907
40.7465	42.7337
31.5748	43.0178
54.2638	30.0713
71.9424	50.2901
33.274	19.0329
45.87	36.5036
37.8468	25.6879
76.6703	96.8817
32.4718	54.9853
37.6318	74.9611
46.6293	38.5489
66.9335	60.6654
35.2477	38.4774
60.4543	43.5719
70.2395	74.0841
65.9742	64.0269
31.8087	24.1213
83.6553	77.4441
44.7425	20.9169
56.5457	49.4246
68.3137	60.529
35.478	31.7754
80.5255	114.764
72.3973	88.9386
64.5333	42.9835
28.366	40.071
67.3262	53.3856
62.6653	54.9825
65.358	33.5754
57.3788	32.0406
52.7743	17.0455
35.9885	21.7789
91.4108	69.5297
93.715	94.0483
72.1775	80.9028
44.5628	25.0319
63.8682	42.8564
22.9607	9.42223
52.3027	42.9768
20.3482	8.71436
59.1977	46.5402
76.4458	80.5868
49.0375	30.1695
23.4697	19.313
71.16	76.1535
56.7163	39.3235
54.0333	27.3463
61.581	32.0538
76.4007	59.4234
39.9533	37.1647
96.7267	87.8554
30.9277	19.0191
72.421	60.2409
74.7248	72.9037
32.107	10.7365
64.0995	54.2658
60.9937	48.6674
34.087	15.3187
40.1842	31.9966
80.1563	76.8241
41.6532	24.9108
38.205	21.2746
27.1637	30.1777
80.9668	68.4988
51.9375	21.7911
49.2035	33.8481
52.3478	19.1844
47.864	14.6927
25.5372	11.8667
43.0172	33.5558
28.6948	12.3321
39.0252	22.0027
26.3513	21.7645
37.9967	21.9767
41.1468	36.9123
75.1015	92.3766
81.408	80.6541
58.4975	71.2302
64.0047	59.1174
53.0037	50.9334
57.7647	32.8827
31.7672	18.808
43.1337	23.4279
30.199	16.9324
52.1142	40.3738
69.5812	60.3621
37.2497	21.399
34.5378	15.936
33.4365	10.6068
30.0238	32.8434
27.9858	34.8968
50.596	32.7511
36.047	13.389
12.1307	8.41977
22.9783	18.0914
13.1707	5.71573
24.1447	6.27577
41.9387	11.4091
37.1333	19.3249
78.9628	80.9149
19.1085	8.74136
38.2504	50.8828
52.573	42.4454
34.6918	21.4554
34.0163	18.7507
72.2077	59.5574
43.606	57.3872
51.7423	81.0863
28.5815	17.6972
9.68533	17.6716
41.0917	26.2331
45.1578	24.0503
31.2045	18.1905
16.4978	9.90954
60.3708	34.8566
30.9932	26.6899
22.6483	10.8623
24.4982	14.7477
95.7645	74.892
73.4548	69.4705
21.4937	8.15268
77.0312	82.1994
44.6998	38.8443
55.407	67.9131
29.0688	30.9325
67.0183	73.4779
33.0537	42.5807
46.1255	23.5995
22.4375	16.9226
28.6912	16.9215
53.7207	31.5505
10.9397	7.44623
36.296	13.0154
39.357	13.5803
58.9064	59.5785
18.6478	8.81627
18.936	17.2302
30.8205	39.2276
87.4478	70.0759
46.8127	48.5563
60.4882	60.124
26.0352	28.8037
10.431	8.69009
52.3575	89.1735
37.6992	21.8997
18.7607	20.2033
29.502	15.7951
43.1407	22.6523
38.052	12.4122
54.5407	28.3669
20.27	26.3276
78.4238	71.8674
24.4138	8.75859
49.4155	27.1668
21.6402	41.3631
51.686	54.3651
39.5377	19.5331
61.3592	61.633
41.9612	24.3553
23.9818	56.1014
83.1125	82.7125
45.4908	52.0658
40.4197	21.4999
38.7187	26.2796
36.6165	27.2682
25.4398	6.58718
32.805	14.3736
13.292	17.5945
29.3104	16.663
35.4588	14.4017
22.2863	13.346
33.9518	17.8834
12.6398	8.24164
70.532	54.3069
97.6212	93.4358
85.9182	76.2412
32.8888	38.9593
57.0928	60.7344
37.4135	14.6901
68.752	91.1368
24.1352	11.6114
35.8267	13.279
49.6512	26.7256
66.7448	49.4692
45.6457	87.6885
62.1163	42.2956
39.7005	18.7001
24.5332	18.1355
33.9807	10.9047
52.317	30.1546
47.1107	74.3316
67.8325	44.1215
32.3127	20.7407
84.9717	84.2941
56.196	52.7332
33.1055	18.556
80.3652	73.0716
23.4265	18.3063
56.1622	55.3771
39.4075	24.6259
10.3223	18.7853
11.849	9.73257
33.6848	17.6003
92.6563	77.4117
37.0497	15.7224
28.7282	16.3501
73.7887	43.5143
32.2398	13.9468
21.0502	12.1858
41.3765	21.2338
45.9402	29.2164
40.9935	23.7871
41.4107	18.3126
28.3043	12.0647
94.2887	81.5207
18.8293	30.2003
37.1408	19.1791
77.3293	58.4627
59.8188	38.6445
42.7798	16.9309
24.8043	25.1142
70.5382	39.7291
41.7338	35.2889
49.519	27.6658
57.3273	57.8806
57.5467	65.2155
39.3823	23.35
32.3328	19.9983
83.4025	69.6131
19.9727	21.1405
10.1567	12.5714
63.3013	46.8021
40.022	84.1539
71.5315	82.8274
58.3668	37.8878
47.2202	26.1271
44.7228	19.67
12.0815	7.75286
16.9865	25.613
20.691	14.6657
60.86	58.4997
78.7388	80.2988
33.7035	18.9209
65.9087	35.9695
93.8158	69.4233
39.6195	10.6994
22.5115	14.0144
50.3407	80.167
9.92817	3.49
86.043	69.2756
49.9085	43.3751
53.8797	29.3346
91.6787	66.9553
38.631	25.6121
79.4072	84.3886
38.2477	59.1808
51.481	27.7944
34.0752	20.5014
46.4673	35.5031
67.3382	51.2772
47.8703	26.5521
30.34	12.3777
23.4662	33.4641
42.2738	19.4022
52.3683	49.4659
55.2635	28.1401
29.0174	26.5164
101.197	89.5845
30.1628	28.8606
71.7852	49.3283
33.0038	16.95
35.7398	15.2711
73.6765	59.2552
30.644	28.7904
53.9325	31.1167
54.1897	62.4064
11.7237	8.81105
70.0153	53.8767
47.3672	22.302
49.6953	42.8523
64.962	56.4686
66.5693	48.578
9.89667	6.46636
38.129	35.7513
48.1198	55.1233
21.6227	12.7273
9.84017	7.94832
53.0188	83.0941
27.7647	31.0949
48.8938	48.319
47.0748	50.6831
65.496	69.3935
28.8708	8.56941
27.5558	25.2001
43.506	35.2639
35.3395	23.9751
46.0798	25.6516
49.467	33.99
74.4982	75.1705
45.2217	34.5068
53.06	34.3163
71.0248	69.2893
39.0327	50.7178
41.9683	18.5014
32.2685	27.8093
85.8413	53.5499
51.2898	32.1078
29.4185	17.068
31.7595	13.3096
59.6682	50.2207
47.4122	51.1555
64.9442	74.2464
78.3842	69.1091
39.5728	22.2566
46.8382	28.4396
41.0018	31.4346
59.0362	44.5349
27.1068	8.24073
45.5332	22.0175
61.8708	41.5568
48.1595	38.0809
55.8525	66.9449
51.1805	35.9473
22.6632	24.8813
64.249	43.0675
18.7843	19.8771
48.8543	29.7609
15.0097	21.3291
32.9812	15.9556
18.9238	17.1984
48.0237	46.0138
34.229	35.1009
49.2097	27.3116
35.0108	12.8349
79.4277	74.273
26.0728	35.7561
55.2768	55.0332
33.7403	20.4837
67.0223	59.6084
80.5545	64.2461
33.6708	17.8767
49.446	48.4359
32.4798	10.2548
24.8822	7.23473
38.3978	23.8186
86.5993	73.2353
37.3592	23.7895
34.0813	15.3049
22.6108	25.8529
70.8618	74.8858
26.6797	30.1539
26.4115	12.3633
23.4858	12.3695
81.639	64.3745
58.7725	56.5939
53.486	34.1337
38.7797	16.6319
21.1128	18.4142
39.9367	21.249
43.6942	65.531
45.6792	30.0028
96.2355	86.7425
64.113	51.3704
74.2402	56.0555
45.8793	43.5336
37.544	18.864
90.09	92.0703
44.0303	25.5509
60.8015	44.5492
11.218	12.102
24.3148	25.8775
37.901	20.594
46.5402	32.447
36.4305	17.3384
17.5628	24.0531
94.706	78.858
32.108	13.0134
59.3558	45.0213
18.198	20.2818
61.5747	45.5046
60.601	58.9398
66.6628	62.3625
46.0438	46.0892
46.9792	58.5991
40.0517	27.0728
61.0473	51.8842
62.9545	69.5275
22.7835	5.58277
69.7202	48.5696
26.0635	40.7009
38.4533	22.1267
45.5545	23.9686
45.0285	26.952
50.9103	53.6826
35.885	70.0001
30.695	28.1774
26.5027	37.7537
31.0858	18.4894
51.8356	43.9013
52.9014	37.0128
21.921	46.5155
61.1415	59.8439
20.9038	28.4743
32.3285	16.8544
50.603	53.3361
86.6852	67.9901
64.3952	60.6161
28.2437	13.1761
52.5522	36.3831
74.3147	69.7835
39.8338	21.5114
65.6632	36.569
33.1803	30.2275
14.4582	6.59927
39.9177	23.181
25.1788	34.4132
44.3517	21.9153
62.5485	44.4421
80.46	64.5456
61.9235	68.0854
42.3217	19.726
36.911	16.7111
88.025	75.0603
43.8885	34.187
26.6733	16.3461
47.0595	42.2077
50.3115	29.785
42.885	14.2466
16.3065	11.1772
41.9212	23.7715
16.0967	13.2015
89.593	90.4102
55.2208	42.1477
49.0238	46.3938
10.7847	9.08068
73.8693	79.6808
41.0388	20.6011
35.9605	23.1989
33.2525	30.6786
28.3465	19.8403
32.6693	14.2457
83.4987	71.5502
54.807	35.5369
11.4578	3.83464
62.1343	55.364
77.2578	85.9875
54.8213	52.8865
29.8537	34.8049
11.1015	7.79909
45.814	43.8067
31.985	25.9144
49.9862	37.4236
50.393	26.7378
44.6933	26.7987
42.7283	19.0994
54.7798	35.4273
91.54	90.83
22.265	19.4646
41.2878	9.66046
39.5948	32.1925
26.9323	15.2542
28.5717	22.9156
33.3223	20.2259
24.0528	18.5091
47.6788	21.597
31.913	21.1992
44.7217	43.7236
43.0702	48.0221
33.9852	22.776
33.0238	12.3419
64.3618	81.359
39.116	47.2882
30.8167	37.5419
26.3972	36.0459
41.9305	42.9459
56.3678	27.6602
20.9698	12.9879
32.0648	27.9149
32.2227	17.8235
31.9665	17.1059
37.6543	19.1297
57.76	31.2852
44.485	25.4233
53.0228	48.1183
39.3395	17.6236
30.5987	20.6026
78.7388	77.5566
16.888	6.45305
31.558	11.1516
26.0508	23.3439
55.5958	77.2438
56.8927	29.4611
21.966	25.6138
16.9867	17.9335
25.5285	9.06582
25.5338	40.6826
40.0475	42.8549
76.2873	59.1896
42.042	21.9189
43.1513	18.9927
31.2467	13.8831
29.228	12.7261
54.998	33.5223
38.227	17.2216
56.0582	44.7678
27.8237	27.1087
75.9623	82.6747
69.6807	69.5371
29.5402	20.05
51.2263	38.8202
46.2682	23.7556
35.5735	12.4296
45.2537	29.2091
46.3978	43.7018
48.8438	42.3041
19.172	16.2346
54.9835	52.6081
47.2997	38.1108
51.6145	37.5249
86.4885	70.8767
59.9728	68.3378
52.9218	24.4876
71.0467	58.0614
27.4982	23.0999
79.8698	82.3435
28.2523	7.1555
95.9197	83.9676
61.3417	51.9143
20.1642	11.1057
55.3393	60.0645
71.2962	45.2693
30.6508	20.3547
48.5732	25.976
11.749	7.63609
46.317	23.067
21.7822	29.0116
33.6675	30.0226
13.8633	5.84082
35.2303	35.4442
93.8487	75.0073
62.2237	61.196
15.2713	12.2234
27.7765	13.7304
14.6007	8.56982
45.6373	28.1764
39.5538	19.7799
75.7958	62.0268
35.2172	20.3558
78.0898	62.2599
68.1672	68.2671
56.705	30.8971
33.8793	16.6907
59.0975	59.3826
32.2448	11.5452
56.5483	75.1295
42.4725	12.2356
37.2327	24.5764
56.3957	30.2014
60.675	33.6806
48.2492	26.6587
27.2028	36.0835
38.616	36.0564
58.9025	41.9118
28.5634	18.0092
62.265	51.1765
45.9812	29.2208
35.7718	15.9792
31.0882	41.7581
88.6103	86.4496
17.7298	25.2746
54.2452	56.0304
55.8057	52.6189
39.6157	65.1415
20.0778	19.5296
46.1342	25.4275
40.4392	24.9032
12.2593	15.6477
35.4615	30.6639
39.4053	20.3754
29.9712	30.0997
87.438	82.3616
37.132	17.521
50.794	62.6664
27.9233	9.05223
12.6782	5.48059
51.1127	36.0727
55.9448	53.7301
73.3215	75.9156
46.2503	34.9817
65.6938	74.3101
53.26	55.6789
58.0822	33.2449
44.6825	25.934
45.7313	56.6656
37.844	24.37
71.297	81.2127
29.5344	27.1633
95.835	76.5899
41.978	27.2071
33.7468	30.8844
49.5892	27.6906
56.2615	54.4144
35.4782	12.8763
61.312	61.1484
59.4862	69.3238
61.4317	63.7221
29.6247	33.0215
34.668	16.4945
53.211	29.0807
49.1577	52.2814
30.5332	61.4134
34.4118	19.0346
60.7618	51.4967
43.4825	26.8402
28.0007	12.0914
19.2643	15.2046
17.3058	24.4698
44.4717	42.4778
68.4155	64.914
46.3698	24.8575
42.3032	18.525
62.6413	39.452
40.804	38.0834
32.518	13.8225
74.0083	95.9984
96.2678	86.5544
13.8818	7.4395
36.058	20.6594
75.5055	61.3346
44.5782	25.4635
73.0273	78.3725
35.3552	16.3692
69.1687	75.3271
75.0042	56.8295
33.5995	18.488
12.6297	13.4495
25.0685	29.4596
31.7595	26.4214
46.8623	30.7386
34.2963	21.434
29.0478	36.3466
69.2935	77.2321
15.5785	17.3494
52.5022	51.1029
66.8255	68.3006
42.3077	27.3156
49.789	52.7096
79.7032	65.1903
23.9848	6.59018
46.0177	29.225
47.2055	52.041
59.9938	55.3429
26.5857	30.2301
68.0298	62.4511
38.4992	22.7206
45.4205	23.2151
105.954	84.1834
46.0935	47.9116
66.6545	71.9701
47.5213	23.8424
62.7647	61.1284
46.808	36.075
50.3547	50.0614
13.1033	11.9522
66.9522	60.4984
47.187	24.2135
45.084	25.1341
72.3618	53.6709
41.5248	20.2728
22.191	18.5364
34.6848	28.7814
38.1225	17.6725
28.4622	8.48945
12.9093	9.60214
34.5458	20.2347
27.4442	37.2385
11.5627	8.33036
68.7965	56.0915
58.6045	60.8895
61.9982	41.3451
31.3998	10.1291
103.853	93.0058
52.3295	78.3689
58.9813	56.5095
24.4217	12.5251
39.7215	18.8366
60.8052	55.0705
31.7162	27.4067
59.9813	39.6301
40.5872	25.2221
80.869	73.6564
71.6507	69.4586
45.4323	27.6048
19.0105	40.6581
44.4613	22.4852
52.8866	47.7885
42.694	27.4405
28.1097	11.4463
24.1205	14.4905
66.6153	78.0412
31.3042	50.5821
37.8647	45.8854
25.1175	77.5752
54.876	68.1526
20.5123	15.4612
34.4717	12.6677
51.9867	27.6106
88.5597	89.4664
11.4538	24.9367
43.1455	37.609
37.8378	23.3041
65.362	45.5491
77.0527	77.6047
39.3237	18.5589
51.913	28.0553
22.8222	30.7738
25.9217	23.8406
48.2593	53.117
44.9682	30.7989
38.0632	36.4543
43.1328	25.9698
28.443	26.6138
63.9098	60.8719
21.9207	11.6668
40.0408	38.2488
53.2553	56.7168
36.6188	23.5831
54.4615	37.1813
34.7796	40.6484
25.0643	13.4071
20.0723	15.0345
93.193	86.2332
42.5235	23.2077
81.0225	81.0706
53.3397	57.7529
40.5093	43.8755
43.4743	28.4922
40.4563	21.0778
39.4233	19.3837
53.537	54.0646
38.8678	39.2466
38.183	41.7784
52.6977	33.3986
55.9905	67.4521
41.256	23.1143
40.45	40.5614
52.8003	33.8595
58.6522	44.864
58.4778	55.3662
22.4563	16.9873
39.2007	13.959
50.2525	47.7134
28.858	9.7325
39.6432	27.9357
37.9397	36.3671
45.2822	22.2526
44.6107	17.8281
31.7212	14.6812
27.2428	30.1249
46.2425	31.0201
56.5255	68.2391
24.0543	13.2699
24.4395	25.4219
48.3393	39.3622
58.748	57.8774
37.4347	45.6351
14.7937	14.4559
46.3822	36.157
49.5955	31.0437
54.1203	81.9703
28.2158	99.0789
54.7547	60.7188
60.8887	50.1328
25.4032	24.4705
21.8427	22.552
88.2762	93.5331
100.668	104.891
24.9518	5.79209
47.5858	24.2015
80.1058	87.2938
28.0525	7.77295
23.606	19.8757
67.5607	46.463
41.4252	17.2173
43.5438	48.5436
29.6177	77.0882
36.8602	17.8939
94.6748	91.8854
30.3048	29.9743
60.186	59.8294
49.4877	36.3244
41.5915	15.4786
57.0865	30.0472
96.667	98.74
25.3838	15.7096
32.4433	46.2383
13.0162	35.2194
43.6663	27.9411
45.9852	43.9995
27.8325	12.9803
48.4307	61.8543
62.5502	82.7894
38.1145	18.0989
76.1193	79.5942
32.6345	24.5544
84.6127	84.8919
78.4055	58.0095
43.0975	16.9792
46.3567	47.2938
55.1193	78.7879
27.4725	11.812
42.6005	16.8647
80.1623	66.0922
42.3502	19.0808
43.9523	25.3388
45.292	28.1721
61.0943	64.6115
40.2037	49.2557
43.5182	25.4302
41.4293	47.8389
54.289	41.4599
47.0818	26.6498
42.488	32.8631
42.5062	27.5114
35.6468	18.8014
28.1373	23.1616
39.411	22.7619
40.495	40.7909
46.4637	24.0039
28.9795	20.1832
26.0188	25.1931
25.056	10.7897
68.2283	49.7195
38.0035	12.3917
16.4772	21.4157
23.1727	13.5438
43.4765	30.4554
29.7487	15.6237
32.6648	12.0963
78.014	65.3629
91.8252	98.466
13.0213	14.5474
25.1105	21.5346
15.9558	16.2506
80.7018	73.3503
49.7617	26.5597
41.0343	31.4895
84.684	75.5993
54.265	93.0223
23.6785	20.8939
22.137	47.8758
55.2163	63.5838
36.8625	21.1613
15.4443	20.9714
33.0673	15.4166
9.178	4.41104
25.5872	30.961
52.3447	55.0261
47.2417	51.1081
43.4765	27.7189
49.9662	48.6656
91.4217	92.6521
28.361	13.759
68.4085	50.9269
84.2063	72.9947
33.3912	17.9331
46.375	27.9434
48.2668	26.2329
29.8327	17.6664
49.8362	61.9269
23.5095	14.1934
67.3238	59.84
51.7363	52.8558
39.7863	19.6665
48.6232	23.5639
17.8703	17.5111
88.9857	104.552
48.5903	34.9759
74.8653	52.5538
44.0555	25.1163
52.1995	59.4398
44.6237	54.3329
38.4452	19.332
20.9348	8.60559
36.3562	23.5698
47.8232	36.0254
31.6318	15.0959
33.751	32.0587
79.6675	98.2611
34.6482	36.3929
63.6813	53.4856
91.7122	77.1391
55.0102	31.0531
46.1262	57.0753
47.8832	29.4412
41.4667	24.2605
49.4947	29.3772
23.6735	11.3602
77.52	74.9496
54.2248	25.7841
56.3937	81.7348
17.9178	16.5347
57.895	49.5138
43.732	25.8293
42.1838	20.0958
35.4608	73.0122
34.4587	18.4919
31.3675	15.2191
73.6647	58.5917
33.9238	40.0106
76.107	58.7074
36.602	24.254
[truncated: 179 more rows]

## Sheet: Fig.2 P.aer
Total Area	Maximum Inscribed Circle Radius	Average Feature Area	Maximum Feature Area	Maximum Feature Radius	Average Fluorescence P. aeruginosa
1022140	98.5718	5215	5215	35.4683	1.76247
3991736	44.4995	20366	20366	49.1935	0.20442
3380216	37.0136	17246	17246	30.0167	0.23071
814200	108.525	2714	6332	41.4849	2.00864
885000	119.032	2950	6186	44.1022	1.95786
1665400	105.042	8327	10643	43.566	1.15863
1825700	64.5375	4564.25	11182	36.6742	1.19946
4145008	52.9858	21148	21148	63.5059	0.354665
1801900	75.0436	6006.33	12180	28.0713	0.769151
2852600	70.5147	14263	25237	35.805	0.576639
1438000	68.0217	2876	4616	19.2094	1.55778
2235968	50.0192	3802.67	4176	36.2215	1.6676
1896496	72.5439	2419	4997	25.2389	0.766026
3250660	45.5179	16585	16585	28.6531	0.39305
614900	80.4895	878.429	1447	13.4164	2.52619
4133640	41.0116	21090	21090	31.3209	0.255315
2420012	59.9848	3086.75	6111	25.632	0.305824
2753212	49.5235	7023.5	12313	28.8444	0.452894
2827104	27.5068	3606	3606	15.2643	0.332681
2570400	76.5158	12852	23185	33.6006	0.744051
3965472	46.4729	20232	20232	47.0425	0.352489
3258100	59.9848	16290.5	17737	40.8044	0.417007
3191076	42.5243	16281	16281	28.6531	0.453072
2210200	53.5267	3157.43	6069	26.2488	0.566908
3634700	63.0581	36347	36347	66.6108	0.48383
5541000	37.5133	55410	55410	60.4152	0.281829
2985472	68.0217	15232	15232	47.0106	0.602568
2358076	52.9858	4010.33	8311	18.1108	0.815808
2149924	56.5007	5484.5	8074	37.054	0.794511
2528792	56.5007	12902	12902	27.4591	0.636722
2251900	83.5172	22519	22519	40.8044	0.652611
2163840	33.0713	1380	1462	19.105	1.37155
1832600	51.9912	2337.5	6212	25	1.73299
3051200	62.0506	15256	22909	52.811	0.500835
3031600	83.5172	30316	30316	45.2769	0.612366
2007432	71.0431	5121	9459	38.5876	1.41958
2777908	69.5419	7086.5	8474	32	0.487032
3650900	69.0159	36509	36509	49.4975	0.513748
2700200	62.0506	27002	27002	38.9102	0.688182
3406872	43.5451	17382	17382	29	0.325495
3574452	46.0705	18237	18237	41.5933	0.317787
1738912	34.5264	1109	1480	15.2971	2.26313
3971352	55.5347	20262	20262	54.1202	0.255778
4081900	47.0278	40819	40819	53.1507	0.432226
1897476	70.5147	9681	9681	33.121	1.04695
2998800	64.9774	9996	23442	36.4966	0.499567
3675784	49.0423	18754	18754	49.5177	0.366689
2943800	73.9928	14719	25929	31.4006	0.812765
1563492	45.0505	1139.57	1765	17	1.81094
2312212	65.5165	5898.5	6736	35.6931	0.289255
889840	68.0217	2270	3014	16.2788	2.44989
3441760	29.4948	4390	4390	18.2483	0.228931
3775800	51.9912	37758	37758	66.7533	0.552548
2691472	29.4948	1716.5	2530	21.1896	0.411288
2165408	68.0217	11048	11048	35.5106	0.873608
2672200	58.032	8907.33	15279	46.9574	1.00575
1553888	85.0112	7928	7928	45.8912	1.43575
2797508	61.4967	14273	14273	35.7771	0.86753
2747920	29.0105	3505	3505	19.4165	0.482525
3378256	21.0799	2154.5	3300	16.7631	0.332733
1615600	75.0436	5385.33	6235	25.9422	1.18163
2053296	64.5375	3492	4447	27.5136	0.602196
2627184	32.0547	1117	1294	16	0.721812
2753408	34.5264	3512	3512	19.6469	0.454701
3375120	22.054	2152.5	2716	17.4642	0.294614
4596600	39.5134	45966	45966	57.3149	0.198213
4242224	26.0262	5411	5411	32.5576	0.103634
1750672	35.5439	1116.5	1175	18.3576	1.43752
3630704	30.5549	4631	4631	21.2132	0.11431
3332000	21.5355	2125	3272	19.0263	0.380731
4180288	17.0382	5332	5332	22.4722	0.0834123
3169712	44.0357	8086	13670	46.8615	0.639767
982156	95.032	5011	5011	21.4709	1.59791
2812992	45.5179	3588	6371	36.0555	0.53741
4203612	32.474	21447	21447	31.241	0.0706653
2774800	80.4895	13874	22944	25	0.548865
2323776	34.5264	2964	2964	19.7231	0.541092
3028984	53.5267	15454	15454	24.6982	0.280413
1395520	42.997	1780	1780	17.4929	1.80461
3689112	37.5133	9411	12947	32.5576	0.337385
2849056	32.474	3634	3634	21.095	0.267621
3268496	25.5635	4169	4169	21.1896	0.36292
1049580	81.0472	2677.5	4412	33.8378	2.04613
3089744	29.0105	3941	3941	24.7588	0.180563
2718500	64.5375	27185	27185	37.9473	0.5123
2601400	76.9948	26014	26014	29.1548	0.706511
1214808	47.5026	1549.5	3615	15.2315	2.44097
2524480	31.5392	1610	1998	17.2627	0.733147
2760900	74.5264	27609	27609	37.3631	0.525288
2275400	66.5385	5688.5	12563	26.6271	1.04577
3175200	46.4729	16200	16200	35.4401	0.469103
3105620	59.065	15845	15845	34.2053	0.397627
3132080	32.0547	3995	3995	19.4165	0.351372
2933532	67.5356	14967	14967	50.2195	0.658338
3741500	69.0159	37415	37415	53.1507	0.504434
1539384	79.0188	1963.5	2557	21.3776	1.33068
3457900	67.0128	34579	34579	59.1354	0.629651
1821232	28.0511	774.333	794	15	2.16997
3288900	76.5158	32889	32889	44.9444	0.625335
3141096	62.0506	16026	16026	42.5793	0.319994
2850624	33.4779	3636	3636	20.6155	0.391809
1575700	78.5116	5252.33	7984	26.1725	1.37711
1742900	82.5357	5809.67	8285	47.5079	1.15224
1957400	90.5186	19574	19574	40.1123	1.06686
2046436	47.0278	2610.25	4445	20.8806	1.2615
2369248	33.0713	3022	3022	17.4642	0.750651
1831620	70.5147	9345	9345	33.5261	0.968453
1548400	42.5243	1975	1975	20.8806	1.81817
2961756	50.0192	15111	15111	33.8378	0.314584
3068576	31.0253	3914	3914	22.2036	0.315853
3500100	58.4719	17500.5	33864	33.2415	0.429544
681492	72.0132	869.25	873	16.6433	2.97779
842400	82.5357	1404	2190	14.8661	2.60945
2167956	64.9774	11061	11061	38.2099	0.75054
1748320	35.9491	2230	2230	11.7047	1.37726
3791800	47.0278	18959	21612	56.7186	0.407448
2542512	26.5649	3243	3243	16.1245	0.86358
2372384	32.0547	3026	3026	18.0278	1.10334
3301424	24.4952	4211	4211	23.3452	0.350408
3341212	60.5368	8523.5	15244	38.3275	0.326855
1156100	107.506	3853.67	4550	37.9473	1.88759
2491552	32.0547	3178	3178	18.1108	1.3473
5018776	50.5288	25606	25606	57.7235	0.178751
2964892	63.4431	15127	15127	27.2947	0.495462
2243808	33.0713	2862	2862	17.0294	0.5578
2166976	34.5264	921.333	1224	15.5242	1.00296
2505664	33.0713	3196	3196	23.7697	0.923213
4638144	34.0389	23664	23664	48.0208	0.362388
2261056	62.5233	3845.33	6094	30.6757	0.907899
2802016	22.054	3574	3574	16.1555	0.709192
3925300	66.5385	19626.5	34977	49.7695	0.779109
2595200	59.065	6488	9318	37.054	0.777178
2006844	73.0228	3413	7114	21.095	0.81915
2348864	24.4952	1498	1861	17.0294	1.08336
2456272	46.0705	3133	4880	26.8328	0.937698
3400012	39.0556	17347	17347	41.1096	0.598829
1434132	81.5425	7317	7317	34.0588	1.42762
3395504	28.5516	4331	4331	20.8087	0.186471
3014480	26.5649	1922.5	2389	15.5242	1.16348
2511400	71.4831	25114	25114	37.7359	0.549511
1891000	66.0174	6303.33	11766	23.0217	1.11706
3193820	50.5288	16295	16295	30.2324	0.37303
2286144	66.5385	11664	11664	30	0.387324
2493120	32.0547	1590	2352	16.1245	1.62136
2457840	29.0105	3135	3135	18	0.789309
2698528	30.5549	3442	3442	17	0.78497
2705780	57.025	6902.5	10719	49.0306	0.697472
3266800	64.0597	10889.3	19604	26.9258	0.409664
1823584	35.5439	1163	1455	16.5529	1.70215
2170504	50.5288	5537	9836	30.8707	1.31075
2483712	63.4431	6336	11908	47.3814	0.604628
2100336	35.0161	1339.5	1605	18.3576	0.910309
3434700	53.5267	34347	34347	44.3847	0.546286
1876500	76.9948	3127.5	4213	27	0.788431
2803584	30.003	3576	3576	17.4642	0.469837
2165800	71.4831	5525	9410	29.0172	0.530418
1808900	71.4831	9044.5	16028	25.4558	1.02277
4076800	20.0585	5200	5200	20.6155	0.0347864
2215584	30.003	2826	2826	17.6918	1.29818
3451168	24.4952	4402	4402	18.3848	0.169764
2147376	34.5264	2739	2739	16.4012	0.968306
2378460	56.5007	4045	4620	30.4138	0.636407
2734788	54.9904	13953	13953	28.0179	0.59267
3321808	23.541	4237	4237	22.3607	0.346428
1485300	85.5282	7426.5	10353	17.088	1.34794
1749000	90.5186	8745	13282	26	1.09729
2598960	30.5549	3315	3315	17	0.540387
3307700	63.0581	16538.5	25106	35.171	0.478782
1785168	35.5439	2277	2277	18	1.84709
2410016	33.4779	1537	1874	19.4165	0.604326
3581800	62.5233	35818	35818	32.2025	0.318107
3391200	76.5158	33912	33912	57.2713	0.676242
1795500	83.0183	4488.75	8290	24.0832	0.840976
4030544	22.054	5141	5141	30.6757	0.155257
4048772	40.5628	20657	20657	49.366	0.435142
2768304	27.5068	3531	3531	21.5407	0.556423
2058588	62.0506	10503	10503	36	0.760767
2136988	60.9847	2725.75	4219	36.3456	1.10343
2229500	50.0192	5687.5	6722	23	1.06708
1493912	64.5375	1524.4	1853	19.6469	1.56634
3360224	29.4948	4286	4286	27.2947	0.422005
4937044	36.5506	25189	25189	62.2896	0.285475
2102688	22.5464	1341	1972	13.0384	1.52441
2751056	56.5007	14036	14036	30.2655	0.619917
3423728	28.5516	4367	4367	22.1359	0.195266
1309600	95.4948	3274	4938	19.6977	1.57025
5251800	37.0136	52518	52518	74.5453	0.372933
1963900	104.503	9819.5	14547	40	1.04683
2569952	58.4719	6556	11150	23	0.539568
2630712	54.0445	13422	13422	23.4094	0.786125
1202600	94.503	3006.5	4901	29.1204	1.74029
1846320	51.9912	2355	6021	25	1.17316
1677900	88.4915	16779	16779	48.4149	1.39246
3464496	29.4948	4419	4419	21.5407	0.063819
2128500	59.9848	7095	13197	34.0588	0.936833
4111296	21.0799	5244	5244	25.2389	0.231276
2266000	61.4967	11330	14087	29.1204	0.983899
2241400	64.0597	22414	22414	38.2753	0.860494
2250276	52.9858	3827	4217	21.8403	1.04629
3199504	28.0511	4081	4081	26.4764	0.207236
2535064	59.5294	12934	12934	24.0832	0.649303
2907268	66.0174	14833	14833	43.4166	0.366577
1762432	35.0161	2248	2248	18	2.12342
2960384	26.5649	3776	3776	23.7065	0.567774
1868272	47.9793	1906.4	2791	22	1.14101
2808288	29.4948	3582	3582	18.2483	0.513936
1313788	63.0581	1675.75	3355	15.5563	2.36185
3340036	51.9912	17041	17041	38.8973	0.363644
3634300	51.0397	36343	36343	37.5899	0.372999
2653840	26.0262	1692.5	1740	15	0.660113
2497040	34.0389	3185	3185	21.1896	0.440465
1987244	74.5264	10139	10139	33.0151	0.834791
3057600	57.5501	15600	15600	35.3553	0.468965
3019968	29.0105	3852	3852	18.0278	0.206383
2210096	35.0161	2819	2819	13.6015	1.15201
3801028	51.0397	19393	19393	43.2897	0.316654
1811236	75.494	9241	9241	40.4475	1.28363
2307312	30.5549	1471.5	2184	18.6011	2.18952
3691856	28.0511	4709	4709	27	0.132693
1999396	68.509	10201	10201	24	0.935318
2886900	62.5233	9623	15314	46.1736	0.488751
1389300	109.022	13893	13893	25	1.55868
3479588	39.0556	17753	17753	31.241	0.370219
1398656	44.0357	1784	1784	15.2315	2.29389
3397856	31.5392	4334	4334	23.3452	0.177662
2868656	26.5649	1829.5	2785	16.5529	0.354791
1428644	56.0113	3644.5	5439	18	1.52435
3622080	25.0795	4620	4620	24	0.267129
2598960	55.5347	4420	5532	23.8537	0.691407
3720080	23.9631	4745	4745	25.807	0.208619
1679328	39.0556	2142	2142	19.105	1.93218
2379440	32.474	1517.5	1845	19.4165	0.438772
3017224	38.5511	7697	13687	25.7099	0.624275
1390032	37.5133	1773	1773	13.0384	2.14718
3957500	46.4729	13191.7	26556	58.2151	0.627325
2785160	56.5007	3552.5	6417	44.2719	0.831026
2377100	79.0188	11885.5	22949	31.6228	0.698525
3392564	45.5179	8654.5	15467	44.7214	0.280518
3506244	42.0085	17889	17889	27.4591	0.872667
2316720	31.0253	1477.5	1790	18.9737	0.579363
3579548	44.0357	9131.5	17038	36.1248	0.23913
1563296	36.5506	997	1256	16.4924	2.88952
2206176	28.5516	1407	1500	16.7631	1.44582
2196768	33.0713	2802	2802	14	1.0802
3655400	48.5105	18277	31718	41.0122	0.561484
1856300	107.012	9281.5	14945	31.7805	0.809505
1301636	79.0188	2213.67	3706	19	1.73648
3720400	72.5439	37204	37204	55.0273	0.25831
3383744	26.5649	4316	4316	19.8494	0.482847
3358656	28.0511	4284	4284	27.5136	0.443928
1337700	67.5356	3412.5	5195	32.7567	1.8749
3067792	33.0713	3913	3913	24.1661	0.196179
3055248	27.5068	3897	3897	16	0.497598
2823184	59.5294	7202	8252	28.8617	0.243417
1525664	31.5392	973	1204	12.2066	3.03718
2563400	77.5489	6408.5	18477	39.2046	0.466663
4902940	42.997	25015	25015	64.2028	0.248511
2656976	30.003	3389	3389	22.8035	0.310746
1293992	63.4431	2200.67	2206	15.5563	2.33059
2228100	73.0228	5570.25	11824	32.6497	0.785235
596500	86.5346	745.625	750	15.2315	2.51945
3941560	47.9793	20110	20110	58.0086	0.608065
2661484	66.5385	6789.5	10468	35.0143	0.510254
3260656	20.0585	4159	4159	22.0227	0.257263
2539376	32.0547	3239	3239	20.2485	0.533931
2953328	25.5635	3767	3767	19.6469	0.56589
1254792	83.0183	6402	6402	27.0185	1.67876
2777124	49.5235	14169	14169	23.8537	0.730546
1239300	104.019	6196.5	8923	32.7567	1.68326
3252816	30.003	4149	4149	26	0.340055
2083088	28.0511	2657	2657	13.8924	1.71199
2341024	35.5439	2986	2986	15.5563	1.03699
3052112	23.9631	3893	3893	18.6815	0.488244
2588768	62.5233	13208	13208	30.8707	0.797267
3056816	31.5392	3899	3899	18.868	0.566684
1926288	38.5511	2457	2457	15.5242	1.36978
4087400	79.5107	40874	40874	70.6045	0.356025
1786300	64.5375	5954.33	16370	22.2036	1.05387
1787200	76.9948	4468	6812	34.176	1.41332
4313200	56.0113	43132	43132	70.2638	0.379544
1502600	51.5269	3005.2	4898	21.2132	1.76826
2388848	35.0161	3047	3047	19.799	1.02159
1609552	45.0505	2053	2053	18.868	1.97436
1540560	41.0116	1965	1965	14.3178	1.90742
1434328	81.5425	7318	7318	31.9531	1.53295
1177764	68.0217	2003	2009	15.2315	2.27595
3388840	37.0136	8645	12236	29.1548	0.165536
3272100	69.0159	16360.5	29032	58.2495	0.692149
2475872	33.0713	3158	3158	18.4391	1.11255
1768900	61.4967	2211.12	4884	20.6155	1.44214
4408000	48.5105	44080	44080	50.636	0.350756
2974300	56.0113	5058.33	12889	32.7567	0.397901
3809456	19.5522	4859	4859	26.3059	0.143275
2085440	35.5439	2660	2660	18.0278	1.26862
3023500	85.5282	30235	30235	30.4138	0.874401
2983120	29.4948	3805	3805	16.5529	0.207394
1541344	39.0556	1966	1966	16.5529	2.24997
2555000	69.0159	8516.67	17039	36.7696	0.666773
1749100	74.5264	2915.17	4880	25.318	1.24902
3616592	31.0253	4613	4613	23.3452	0.167067
2964304	31.5392	3781	3781	23.3452	0.25821
2502200	80.4895	12511	20740	46.0977	0.853426
1666000	39.0556	2125	2125	16.2788	1.61976
2082600	76.5158	10413	14393	38.1838	0.63104
2613072	50.0192	4444	8772	33.2415	0.558009
3285548	64.0597	16763	16763	43.3244	0.511348
3367400	47.0278	16837	25522	32.249	0.270609
2285360	32.474	2915	2915	16.1555	0.97812
1161900	86.5346	5809.5	10451	32.311	1.61266
1891792	36.5506	2413	2413	19.2354	0.934381
2474304	36.5506	3156	3156	25.9422	0.796264
2383100	74.5264	7943.67	18586	25.2389	0.797861
2615800	82.0076	26158	26158	33.9706	0.355203
3124240	23.9631	1328.33	1839	18.4391	2.2063
1959216	34.0389	2499	2499	16.1245	1.76467
3706360	47.0278	18910	18910	36.8782	0.436874
1974112	38.5511	2518	2518	17	1.30615
1870820	73.0228	9545	9545	22.6716	1.14691
679800	102.004	1699.5	4134	15.0333	2.14202
3226552	68.509	16462	16462	52	0.396242
2068780	51.0397	3518.33	7378	20.6155	1.026
3414320	26.0262	4355	4355	22.3607	0.245425
2811424	59.9848	14344	14344	41.6173	0.604397
2521148	42.997	3215.75	4757	19.799	0.712769
2280656	58.4719	11636	11636	28.0179	0.755242
1997632	69.5419	3397.33	6125	31.4006	1.06895
4177740	54.0445	21315	21315	68.0955	0.42855
2423800	65.5165	8079.33	13730	42.72	0.973782
1672000	57.5501	1520	5479	23.0868	1.74921
1546636	67.0128	7891	7891	24.0416	1.30594
2968200	50.0192	5936.4	11176	34.6699	0.514003
3754300	59.9848	18771.5	27432	44.2832	0.365928
3734192	18.584	2381.5	2599	16.6433	0.311941
2103864	54.9904	5367	6021	27.0185	0.8914
3542896	59.065	18076	18076	42.72	0.585054
2079000	76.9948	20790	20790	40.7185	0.778582
1811040	64.0597	4620	7359	32.2025	1.02005
2438828	54.9904	12443	12443	30.0832	0.554611
4353944	34.0389	22214	22214	59.0085	0.286005
2121308	69.0159	5411.5	9992	26.4197	0.778581
2652664	59.065	13534	13534	40.4475	0.292355
2319072	30.003	1479	1956	17	0.869702
3300052	43.5451	16837	16837	31.0644	0.515746
3430588	49.5235	17503	17503	46.9574	0.120684
2881200	31.5392	3675	3675	20.025	0.314033
2345500	73.5115	23455	23455	31.7805	0.904578
2501900	104.503	25019	25019	40.7063	0.89884
3513200	59.065	35132	35132	47.8017	0.595894
1336700	113.018	13367	13367	42.45	1.34884
2358272	39.0556	3008	3008	20.2485	0.871009
4071312	20.0585	5193	5193	26.4197	0.0949687
2956464	27.5068	3771	3771	26.3059	0.543387
2932552	60.5368	14962	14962	33.6006	0.266741
4026624	44.4995	20544	20544	56.0089	0.190541
4097300	41.0116	20486.5	35739	45.1885	0.387297
1469300	110.548	14693	14693	27.4591	1.16125
2025072	35.0161	2583	2583	15.5563	1.127
2950388	58.032	15053	15053	47.3814	0.737864
3490172	45.5179	17807	17807	35.609	0.429922
4039756	50.5288	20611	20611	63.7809	0.351838
2016448	63.0581	5144	8559	26.0768	0.994078
3025652	58.032	15437	15437	33.2415	0.327545
2845136	27.5068	3629	3629	18.0278	0.562112
1923936	67.5356	9816	9816	39.1152	0.90913
2576400	85.0112	8588	13626	39.6611	0.588421
2463720	59.9848	6285	7912	32.6497	0.644751
2660896	23.541	3394	3394	17.4642	0.837149
2533888	32.474	3232	3232	18.0278	0.633631
3322200	57.5501	16950	16950	33.9706	0.305015
2977632	33.0713	3798	3798	24.5153	0.206138
2928800	86.5346	14644	18267	53.3385	0.309253
1928000	90.0019	9640	15949	26.9258	0.961179
2145808	31.0253	1368.5	2005	12	1.4803
2336320	36.5506	2980	2980	20	0.926508
4988984	33.4779	25454	25454	47.0106	0.182835
4378836	29.0105	22341	22341	42.9535	0.331155
1230900	88.028	2461.8	7021	27.7849	1.71927
2038400	30.003	2600	2600	19.2354	1.58646
2642864	25.5635	1685.5	2500	17	1.38016
3070732	60.5368	15667	15667	44.5533	0.468995
2160100	68.509	10800.5	12980	34.2053	0.959355
1499008	41.5245	1912	1912	18.7883	2.14364
1636992	38.5511	2088	2088	16.9706	1.94718
3207344	23.9631	4091	4091	17.4642	0.166577
2410016	34.0389	3074	3074	19.3132	0.535844
3103464	52.5787	15834	15834	41	0.232926
1085840	47.9793	1385	1385	16.1245	2.60127
2824600	63.0581	9415.33	13903	33.7343	0.529423
1221100	96.4896	12211	12211	23.1948	1.49422
3285156	53.5267	16761	16761	42.19	0.439747
2137184	30.5549	2726	2726	18.3848	1.29398
1956864	32.474	2496	2496	18.0278	1.42861
2700880	32.0547	1722.5	2728	18.3848	0.783129
2201668	60.5368	3744.33	9646	22.3607	1.01398
2396688	35.0161	1528.5	2304	15.5242	0.391235
2533104	27.5068	3231	3231	12.6491	0.48994
3177300	79.5107	31773	31773	49.3356	0.4596
2576224	28.5516	1643	1961	15.8114	0.709197
1176784	76.5158	3002	3754	16	1.6538
3780448	22.054	4822	4822	22.3607	0.214451
2101904	34.0389	1340.5	1661	17.8045	1.34187
3485664	21.5355	2223	3385	18.3576	0.136615
2622480	31.5392	3345	3345	21.4709	0.600175
3269700	66.5385	16348.5	29777	26	0.282073
1751100	94.015	4377.75	7024	38.6005	1.33022
3185784	47.5026	16254	16254	32.2025	0.527237
2690688	58.4719	6864	12737	37.3363	0.290448
3067400	46.0705	7825	11516	30.5287	0.744004
2754192	33.4779	3513	3513	19.6469	0.623655
1644048	42.5243	2097	2097	21.3776	2.0592
3217536	25.0795	4104	4104	17	0.198409
2931572	59.5294	14957	14957	33.2866	0.44618
1713040	37.0136	1092.5	1454	11.1803	2.19066
2704300	69.9686	27043	27043	31.9061	0.563724
3069360	23.9631	3915	3915	15.6525	0.462918
2580144	27.0105	1645.5	2512	16.1555	1.2532
1437800	71.0431	2054	4164	24.5967	1.67383
1857600	59.5294	3096	4814	26.6833	1.14462
2611000	87.5222	13055	24682	39.1152	0.627572
3680400	59.5294	36804	36804	66	0.436598
782200	90.5186	1564.4	2124	25.807	2.06274
3878056	43.5451	19786	19786	35.5106	0.380867
2534700	67.0128	25347	25347	35.7351	0.566166
1519400	66.0174	1899.25	3535	19.105	1.83656
2349800	82.5357	23498	23498	50.6063	0.96811
3802400	24.4952	4850	4850	18.4391	0.173219
2029580	73.9928	10355	10355	35.1141	0.801592
1178156	84.0093	6011	6011	15.2643	1.85425
1620800	107.012	16208	16208	21.0238	1.42257
1648900	106.026	16489	16489	32.0156	0.761609
2702800	85.5282	27028	27028	47.3814	0.312193
4521916	47.9793	23071	23071	44.7214	0.320555
4898040	32.0547	24990	24990	47.1699	0.266955
2553488	25.5635	1085.67	1304	18.7883	2.25671
2737532	54.0445	13967	13967	37.4833	0.624742
2324560	33.4779	988.333	992	17.6918	2.13383
1951500	90.0019	3252.5	14371	25	1.15042
2635024	30.003	3361	3361	20.2485	0.670771
1952500	64.9774	3905	6032	16.1555	1.02288
2600528	32.0547	1658.5	1752	19.6469	0.315277
2637376	34.0389	3364	3364	20.6155	0.679804
1490188	72.5439	3801.5	6202	29	1.88544
528200	119.032	1760.67	3255	15.2315	2.39331
3026044	65.5165	15439	15439	52.4023	0.495206
2572304	32.474	3281	3281	20.0998	0.875292
3448032	21.0799	2199	3186	18	0.302924
2293984	37.0136	2926	2926	20.5913	1.08892
1884736	39.0556	2404	2404	20.2485	1.40002
3494288	29.0105	4457	4457	24.8395	0.315212
1195400	96.4896	5977	7218	24	1.61639
3244192	22.054	4138	4138	18.9737	0.163173
3298900	59.5294	32989	32989	48.0104	0.46925
673600	127.032	6736	6736	20.8087	1.85505
4021800	45.5179	20109	25237	55.5788	0.286414
1957400	99.002	6524.67	11567	26.6271	0.866168
1945200	64.9774	3890.4	5603	35.2278	0.971142
2452352	25.5635	1564	2270	15.8114	1.22455
1204700	79.0188	2007.83	4035	23.1948	1.89524
3619728	54.0445	18468	18468	42.72	0.295529
2230480	33.4779	2845	2845	17.1172	1.20331
2255568	33.0713	2877	2877	18.9737	1.31508
3203200	73.9928	32032	32032	55.3263	0.429519
822024	82.5357	2097	2737	21.3776	1.72845
2408448	33.0713	3072	3072	18.0278	0.989715
5378100	37.0136	53781	53781	60	0.896915
3310244	42.0085	16889	16889	34.176	0.393739
1850700	58.032	3084.5	5743	25.0599	1.29736
2135400	66.5385	7118	13905	29.4279	1.09835
3850224	21.5355	4911	4911	24.1868	0.125684
3138352	32.0547	4003	4003	28.0179	0.166586
3353600	71.0431	33536	33536	36.4005	0.540967
1068300	103.555	10683	10683	24.6982	1.44778
1950984	67.0128	3318	4942	22.2036	1.06468
509600	121.521	1274	1277	15.2643	2.19678
2292416	33.0713	2924	2924	19.4165	1.16175
3448032	29.0105	4398	4398	19.2354	0.138141
1478624	39.5134	943	1058	16.2788	2.13931
2962540	59.065	15115	15115	43.6807	0.566964
2459604	63.4431	12549	12549	31.0483	0.604687
1707748	54.9904	1742.6	5797	18.4391	1.6858
2708720	24.4952	1727.5	2397	15.6525	1.28074
1112400	118.492	5562	6148	19.2354	1.73445
4285736	40.5628	10933	14907	34	0.115657
4248300	51.5269	42483	42483	40.7922	0.235504
2603000	59.5294	8676.67	10626	33.9706	0.468758
1054284	75.494	2689.5	3531	18	1.76126
2359840	33.4779	3010	3010	18.9737	1.08745
1880816	33.4779	2399	2399	17	0.956523
5161268	29.4948	26333	26333	52.9528	0.15807
3545248	52.9858	18088	18088	53.2635	0.55839
2207000	63.0581	7356.67	16074	32.573	0.882113
2537808	34.0389	1618.5	2161	19.6977	0.85265
2363760	27.0105	1507.5	2162	15.0333	1.90279
3338272	24.4952	2129	3041	19.4165	0.253467
2173500	55.5347	3622.5	7352	19	1.26403
1758120	50.0192	2242.5	3109	21	1.46164
2348864	35.5439	2996	2996	22	0.946988
4123840	22.5464	5260	5260	18.4391	0.0853521
1297520	73.0228	3310	3514	23.8537	1.55853
4292400	36.5506	21900	21900	52.4976	0.351105
2303392	43.5451	11752	11752	22.4722	0.981372
1527232	39.9899	1948	1948	17	1.91404
2796528	36.5506	3567	3567	17.2627	0.328694
2044100	93.0348	10220.5	13337	47.4236	0.665425
3706360	47.5026	18910	18910	33.2415	0.118468
3761632	22.5464	2399	2842	22.4722	0.0718235
2214800	40.5628	2825	2825	18.0278	1.47943
1939616	37.0136	2474	2474	14.0357	1.57428
2451176	49.0423	1563.25	2034	20.2485	0.399692
3559752	41.5245	4540.5	8970	29.6142	0.408724
4434500	46.0705	22625	22625	46.8722	0.12291
4020744	40.5628	20514	20514	43.8406	0.403366
3413536	47.9793	17416	17416	32.0156	0.447448
914928	72.0132	2334	3097	16.0312	2.19241
2137300	92.5082	21373	21373	25.7099	1.35267
2476460	50.0192	6317.5	10478	18.6815	0.757884
2832984	54.0445	14454	14454	41.0488	0.649032
1100000	68.0217	1571.43	4513	16.1555	2.20696
1587400	74.5264	2645.67	4659	24.8395	1.32113
2319100	73.0228	5797.75	13687	26.0768	0.686764
2041400	92.0373	20414	20414	27.4591	0.904586
3481744	47.5026	17764	17764	56.0803	0.687536
2417300	66.0174	4834.6	7249	30.8058	0.950079
2463800	59.5294	12319	21539	38.2099	0.806246
2129540	60.9847	5432.5	8487	40.7922	1.11353
2538900	67.5356	12694.5	18907	25.7099	0.527905
4455500	45.5179	44555	44555	50.6952	0.674034
565300	96.4896	1413.25	2247	14.1421	2.20272
2913344	32.0547	3716	3716	18.6815	0.425492
1357104	35.9491	865.5	1032	13.4536	2.92576
3963120	42.5243	20220	20220	44	0.397523
3007424	30.5549	3836	3836	17.4642	0.544921
1965488	35.5439	2507	2507	17.8045	0.908522
2192064	34.5264	1398	1778	15.1327	0.960012
2078384	42.997	2651	2651	24.4131	1.05965
2148944	33.0713	2741	2741	19.105	1.33053
2530100	80.0036	25301	25301	42.2019	0.767094
3997616	42.0085	20396	20396	42.72	0.372413
1905500	73.5115	3175.83	12192	42	1.20767
2178736	33.0713	2779	2779	23.5372	1.12389
2030952	63.0581	10362	10362	25.4558	0.788571
3357872	30.5549	4283	4283	24.7588	0.130397
2055256	64.5375	5243	8639	27.1662	0.747404
3658300	47.0278	36583	36583	44.1022	0.288487
2532320	33.4779	3230	3230	20.8087	0.856064
1911392	60.5368	9752	9752	23	0.891395
2949604	57.025	15049	15049	56.0357	0.470048
3535056	23.541	4509	4509	20.6155	0.118703
3872300	75.494	19361.5	32229	45.4533	0.217594
2562800	82.0076	25628	25628	33	0.580796
3187548	52.5787	8131.5	14500	26.9258	0.389837
3092880	32.474	3945	3945	22.6274	0.390598
1739400	78.5116	5798	6667	21.8403	1.39104
2298688	30.003	1466	1656	18.3576	1.36961
2726200	59.5294	9087.33	10860	33.6155	0.278439
2441376	34.5264	3114	3114	21.8403	0.77312
3867276	47.9793	19731	19731	28.178	0.345353
2150400	88.999	10752	16883	38.2753	0.748736
2155216	73.5115	10996	10996	31.7805	0.524296
2070544	36.5506	2641	2641	18.6011	1.10852
3421768	60.9847	17458	17458	58.1808	0.655292
1972152	52.5787	2515.5	7352	22.4722	1.23621
3423500	69.9686	34235	34235	37.9473	0.518472
3252816	24.4952	4149	4149	24.0832	0.441953
1686384	41.5245	2151	2151	23.0868	1.48706
2103668	64.0597	10733	10733	36.0555	0.64269
4037208	57.025	20598	20598	62.1289	0.266049
1305360	64.9774	2220	3143	19.2354	1.73924
3359600	64.9774	16798	30665	36.6742	0.439131
2387280	33.4779	3045	3045	21.0238	0.573378
1904336	34.0389	2429	2429	16.4924	2.21774
2305100	88.4915	7683.67	10980	39.4462	0.969058
3503696	23.0145	4469	4469	25	0.224047
2811600	74.5264	28116	28116	23.3452	0.354873
4896276	39.9899	24981	24981	66.1211	0.207124
2746352	32.474	3503	3503	18.3576	0.250884
1348088	73.5115	2292.67	3990	17.72	1.73973
1136900	66.5385	2273.8	2749	26.1725	1.51568
1814300	59.065	3628.6	7648	35.2278	1.15965
3514800	64.9774	17574	33977	69.5845	0.578485
3005856	24.4952	3834	3834	16.9706	0.680319
2013312	37.0136	2568	2568	21	1.31258
1253800	86.0014	2089.67	2094	25.807	1.6016
2473520	59.9848	6310	9517	35.8469	0.96145
1816300	84.0093	6054.33	7668	42.107	1.09297
4928616	42.5243	25146	25146	71.8401	0.0779739
946300	115.998	4731.5	8373	18.6011	1.8842
4019568	19.5522	5127	5127	25.1794	0.15396
2314956	64.5375	5905.5	10494	30.8869	0.939845
3461360	23.541	4415	4415	21.5407	0.346733
1560400	83.5172	15604	15604	23.2594	1.33858
4243400	35.0161	21650	21650	38.0789	0.291699
2516836	46.4729	4280.33	6075	20.8806	0.767559
871400	101.48	2904.67	4268	27.1662	1.94955
2181088	35.0161	1391	1799	17.4642	1.14826
3591300	57.5501	35913	35913	50.01	0.813874
4133300	51.5269	41333	41333	42.0476	0.610942
905324	78.0052	1539.67	2520	28	1.73875
2781100	69.5419	5562.2	8558	27.5862	0.408668
2302608	31.5392	2937	2937	18	1.19121
4703500	64.0597	47035	47035	82.2922	0.284385
3989580	51.0397	20355	20355	52.345	0.367238
3270700	71.0431	32707	32707	62.6498	0.596283
1798496	33.4779	1147	1493	15.8114	2.66002
1626800	38.0483	2075	2075	16.4924	1.97556
3194800	24.4952	2037.5	3134	17.1172	0.222692
1509700	100.541	7548.5	11923	29.7321	1.43585
1892300	68.509	6307.67	7488	28.8617	1.24629
3170496	31.0253	4044	4044	22.4722	0.268848
2307400	75.0436	11537	21907	46.669	0.927964
1836716	61.4967	4685.5	5592	20.0998	0.845983
2882768	52.5787	4902.67	6628	32.1403	0.598518
2509584	33.4779	3201	3201	21.095	0.89107
3581400	56.5007	35814	35814	34.6554	0.348954
1723200	79.0188	3446.4	8541	45.0999	1.35291
2823968	33.0713	3602	3602	25.1794	0.414303
1694224	39.9899	2161	2161	17.72	1.64906
2617776	29.4948	1669.5	2565	17.0294	1.16487
1086232	68.0217	1847.33	2738	15.5242	2.25433
2580928	62.5233	6584	7286	37.9473	0.736409
1878200	98.0002	18782	18782	38	0.974135
2548784	30.003	3251	3251	17	0.735621
3964688	31.0253	5057	5057	31.305	0.127876
1473136	40.5628	1879	1879	16.1245	2.02507
3496400	72.0132	17482	22134	46.1736	0.237448
1961568	38.5511	2502	2502	20.2485	1.41699
1223400	86.5346	2446.8	2840	26.6271	1.48796
2909032	54.5166	7421	13548	35.3553	0.734522
5081888	35.0161	25928	25928	42.107	0.135691
1729504	35.5439	1103	1467	11.1803	2.59511
3006444	57.5501	15339	15339	40.3609	0.311686
1498224	42.997	1911	1911	19.105	1.56568
1298300	98.0002	6491.5	8079	45.0999	1.617
2533300	59.065	6462.5	11240	42.8019	0.676661
4029956	36.5506	20561	20561	37.3363	0.947154
3975600	76.0464	39756	39756	51	0.605138
2124640	27.5068	2710	2710	12.0416	1.24798
2082304	33.4779	2656	2656	13.4536	1.38254
2129900	69.0159	7099.67	13864	22.561	0.786915
4050144	23.9631	5166	5166	31.305	0.138328
1790656	41.0116	2284	2284	16.7631	1.73405
2130128	29.0105	2717	2717	14.8661	1.09381
3274800	86.0014	32748	32748	49.1935	0.628712
787920	80.4895	2010	2671	20.5913	2.18654
2982336	33.0713	3804	3804	24.0832	0.324261
4257904	42.0085	10862	20644	58.258	0.325059
2312016	35.9491	2949	2949	17.72	1.14173
3883152	24.4952	4953	4953	21	0.0945371
4040344	54.5166	20614	20614	42.5441	0.394207
3608752	59.5294	18412	18412	57.5847	0.410371
1835344	36.5506	2341	2341	15.5242	1.81648
2689500	76.9948	13447.5	13836	38.9487	0.622484
3360224	47.9793	17144	17144	41.7852	0.557416
2407664	29.0105	3071	3071	17.2627	1.03688
2750600	97.4939	27506	27506	42.72	0.894597
2348864	27.0105	1498	2076	19	1.33524
4580400	42.997	45804	45804	34.8855	0.365525
3705772	51.9912	18907	18907	38.0132	0.322696
4105808	21.0799	5237	5237	18.868	0.0369144
3528000	47.5026	18000	18000	33.6006	0.212284
1692264	64.0597	4317	7395	17	1.18918
3159128	72.5439	16118	16118	56.5862	0.22131
2801232	30.5549	3573	3573	22.8254	0.608591
1900600	68.509	3801.2	5685	32.28	0.576139
1025600	98.0002	3418.67	3426	24.1661	1.86052
1857100	67.0128	9475	9475	27.5862	1.72365
1717900	58.4719	2454.14	4820	24.3311	1.46005
2150512	46.0705	3657.33	7669	41.6293	1.36308
1291700	72.5439	6458.5	7800	24.8395	1.78652
1977248	38.5511	2522	2522	17.088	1.26904
1080156	70.5147	2755.5	4183	28.6007	2.13224
3087392	25.5635	3938	3938	24.7386	0.623338
2010176	33.4779	2564	2564	17.0294	1.74883
3558576	28.0511	4539	4539	21.2132	0.128501
3478100	44.4995	34781	34781	34	0.420355
1870900	92.5082	9354.5	16010	25.4951	0.732358
1019592	69.9686	1300.5	2054	17.2047	2.43908
2267328	35.9491	2892	2892	21.9317	1.05084
3516240	26.0262	4485	4485	25.0599	0.200552
4217300	50.5288	42173	42173	55.3624	0.20887
2784180	64.0597	14205	14205	29.9666	0.411818
2333184	26.5649	2976	2976	19.105	1.00536
2470384	31.5392	3151	3151	17.4642	0.830394
2285360	34.0389	2915	2915	18.6011	1.17444
3918628	38.5511	19993	19993	49.0408	0.428342
2992528	60.9847	15268	15268	56.2228	0.620769
3347200	68.509	33472	33472	35.8469	0.577722
4545436	34.0389	23191	23191	49.0306	0.190566
4474288	49.5235	11414	22827	69.0652	0.208191
3332000	58.032	17000	17000	47.4131	0.47966
3645600	30.5549	4650	4650	27.2029	0.0870807
3025456	28.0511	3859	3859	23.4094	0.427229
1737800	78.0052	3475.6	9167	19.7231	1.32945
2761836	61.4967	14091	14091	36	0.620386
905400	82.5357	2263.5	3690	23.8537	1.78355
4286128	47.9793	21868	21868	44.911	0.280238
3871300	42.997	19356.5	36837	53.0848	0.491652
2272228	71.4831	11593	11593	34.8855	0.679701
2337888	34.5264	2982	2982	21.2132	1.17968
3975468	47.0278	20283	20283	51.4004	0.313429
2089360	33.0713	2665	2665	16.5529	0.67731
4349100	63.4431	43491	43491	69.7782	0.50583
1980700	90.0019	9903.5	17434	29	0.923507
2106400	67.5356	7021.33	14148	32.9848	1.03232
4144420	39.0556	21145	21145	53	0.650493
3211700	71.4831	16058.5	23924	48	0.506247
2582300	65.5165	8607.67	13004	34.1321	0.581883
1367200	86.0014	4557.33	7004	23.7697	1.51576
1831200	90.0019	9156	11733	49	1.1692
1943536	28.5516	1239.5	1637	16.2788	2.14942
2824556	54.0445	14411	14411	24.1868	0.332048
2815540	49.5235	14365	14365	45	0.725816
2920204	51.9912	14899	14899	27	1.01997
5588156	23.541	28511	28511	40.7063	0.871865
2755760	29.4948	3515	3515	15.5563	0.684556
2222640	30.003	945	1355	17.088	2.48907
605100	95.4948	1008.5	1640	16.5529	2.40503
2794960	29.0105	3565	3565	23	0.796596
3007424	31.5392	3836	3836	22.4722	0.318097
2163644	39.9899	2759.75	6486	18.3576	1.39066
1476400	73.5115	4921.33	7711	32.6956	1.45774
3128500	77.5489	31285	31285	41.6773	0.669796
1857400	80.0036	6191.33	10255	24.8395	1.09046
1538404	57.5501	1569.8	2387	20.5183	1.55077
4566016	38.5511	23296	23296	51.6236	0.178725
4067588	36.5506	20753	20753	42.8019	0.184751
3421572	39.9899	17457	17457	26.1725	0.39903
4441360	42.997	22660	22660	61.4003	0.275277
1565452	61.4967	2662.33	3727	16.2788	1.78023
2260664	74.5264	11534	11534	33.1059	0.694536
3033296	26.0262	1934.5	3061	18.868	0.250153
2484692	44.0357	12677	12677	27.6586	1.01117
2177168	34.0389	2777	2777	18.868	1.71774
3518400	54.9904	17592	31145	54.7449	0.457836
1912176	31.5392	1219.5	1275	18.7883	1.55437
1981400	93.5211	9907	16477	32.45	1.02695
3018204	36.5506	3079.8	6746	21.9545	0.364931
3414320	23.9631	4355	4355	18.7883	0.15238
2235968	54.5166	11408	11408	32.573	0.861556
1752828	76.0464	8943	8943	24.0416	1.0599
2707936	47.9793	3454	4177	27.8927	0.521648
1870400	69.5419	9352	11711	34.3657	1.14588
2102688	30.003	1341	1957	15.2315	1.9347
2329264	30.5549	1485.5	1997	18.2483	1.12098
1975092	68.509	10077	10077	31.7648	0.839645
1997436	69.5419	10191	10191	37.8021	0.729298
1821428	60.5368	4646.5	7412	29.4279	1.18586
2536240	35.0161	3235	3235	17.4642	0.743637
2672656	27.0105	3409	3409	18.1108	0.617815
2492500	57.025	12462.5	22533	23.0217	0.501192
2776500	64.5375	13882.5	26775	34	0.832051
2052512	29.4948	2618	2618	14.1421	1.18549
1699712	32.474	2168	2168	15.0333	1.87778
1247900	120.007	12479	12479	38.833	1.46454
3584644	58.032	18289	18289	48.7545	0.257793
5198704	38.0483	26524	26524	74.108	0.16136
3757516	54.0445	19171	19171	38.4708	0.271023
4019500	55.5347	40195	40195	60	0.386222
3312400	47.9793	16900	16900	33.2415	0.861976
1940400	39.5134	2475	2475	19.6977	1.3382
3263008	28.5516	4162	4162	25.4951	0.453024
3769472	23.9631	4808	4808	24	0.117719
1864700	88.028	2330.88	4862	37.9473	1.31684
2103080	74.5264	10730	10730	42.0476	0.723808
1824500	69.0159	2027.22	5211	22.0227	1.27195
1741100	59.5294	2176.38	4398	34.3657	1.54501
3858064	31.5392	19684	19684	24.0832	1.26083
1920600	104.503	19206	19206	35.3553	0.921209
2114448	33.4779	1348.5	1652	16.9706	1.32372
977256	54.0445	1246.5	1252	19.6469	2.19553
3118200	76.0464	31182	31182	64.6607	0.610318
3877300	80.0036	38773	38773	76.243	0.234864
3264576	27.0105	4164	4164	17.6918	0.18057
1873900	97.034	6246.33	12482	25.4951	0.963826
2318484	64.5375	5914.5	6911	24	0.425139
771064	72.0132	1311.33	2504	15.5563	2.2511
1438248	62.5233	1834.5	1838	24.1661	1.2238
2750664	48.5105	4678	10281	25.807	0.723329
1952100	76.5158	9760.5	13994	31.241	0.987489
2712052	47.0278	3459.25	4838	24	0.591825
3136784	63.4431	16004	16004	33.2415	0.645326
3331216	23.0145	4249	4249	16.5529	0.30183
3655008	21.5355	4662	4662	27.4591	0.138733
5016424	30.5549	25594	25594	61.8142	0.085455
4449700	45.0505	44497	44497	48.0208	0.445099
2375912	69.9686	6061	10399	28.8617	1.04069
1971760	35.5439	1257.5	1736	16.1245	2.8512
1231600	80.0036	3079	8654	20.6155	1.77273
2149924	69.5419	10969	10969	45.8803	0.925305
1812216	70.5147	9246	9246	36.8917	1.03022
3013696	29.0105	3844	3844	15.5563	0.202273
2850036	39.9899	7270.5	12263	28.6356	0.433209
3653048	41.0116	18638	18638	44.1814	0.538442
1954512	34.5264	2493	2493	18.2483	1.52076
1657376	39.5134	2114	2114	18.4391	1.67413
2968224	33.0713	3786	3786	22.2036	0.270082
2976456	63.4431	15186	15186	55.5428	0.63448
1781640	59.5294	4545	6996	31.7648	1.80485
3045840	25.5635	3885	3885	20.6155	0.606751
2137000	61.4967	3561.67	5328	23.7065	1.07841
1697200	106.026	5657.33	7096	47.2017	1.16963
2620128	26.0262	3342	3342	19	0.862151
1656592	66.5385	8452	8452	25.4951	1.11918
2796136	58.4719	14266	14266	35.2278	0.842154
1698400	75.494	4246	7514	19.9249	1.0909
1026060	62.0506	1047	1439	15.8114	2.77088
1823500	96.4896	6078.33	8505	37.0135	1.21785
4253984	23.541	5426	5426	23.8537	0.105753
3325600	73.9928	33256	33256	35.8469	0.471676
3457440	26.0262	4410	4410	20.8806	0.272437
2837296	26.0262	3619	3619	20.1246	0.224442
2625616	37.0136	3349	3349	18.9737	0.804183
2214604	65.5165	11299	11299	29.0689	0.934021
2217348	60.9847	5656.5	8438	36.8782	0.963936
2011744	35.9491	1283	1564	19.4165	1.02597
3791424	42.0085	19344	19344	49.98	0.251737
2220288	54.9904	3776	5926	23.7065	1.12767
1400400	99.002	7002	9393	38.0132	1.29624
1737344	37.5133	2216	2216	17.8885	1.54271
3550344	57.025	18114	18114	54.1295	0.539088
3575040	22.5464	4560	4560	24.7588	0.381322
3358656	30.003	4284	4284	20.5913	0.159736
4759664	28.5516	12142	14405	45.5412	0.128184
2938628	53.5267	14993	14993	38.6005	0.444367
1008600	92.5082	2521.5	2527	21.0238	1.81913
2067016	52.5787	3515.33	6009	26.9258	0.944775
1504888	52.9858	1919.5	4007	17.4929	2.41057
2868264	49.0423	4878	8395	28.0179	0.359307
1637972	62.0506	2089.25	3242	20.5913	1.34221
2276736	45.0505	1936	3848	19.4165	1.24286
3304756	58.4719	16861	16861	41.8808	0.720646
3645600	51.0397	18600	18600	30.2655	0.406295
2304568	58.4719	5879	6807	30.8058	0.968803
1395800	95.032	6979	7396	27.8927	1.55085
3454696	51.9912	17626	17626	48.3011	0.354753
755000	106.026	2516.67	2759	29.5296	2.297
607200	92.5082	867.429	1241	16.2788	2.54136
3367400	49.5235	11224.7	25140	35.4401	0.328087
2181400	67.5356	10907	19044	35.2278	1.42917
1419000	104.503	4730	5887	42.72	1.5482
3263792	24.4952	4163	4163	23.1948	0.276876
1773604	69.5419	2262.25	2947	18.868	1.12041
3005856	50.0192	15336	15336	50.448	0.670388
1763600	67.5356	2519.43	7437	25	1.61703
2728320	35.0161	3480	3480	20.025	0.736011
3491100	62.0506	17455.5	30216	48	0.56363
2170896	35.0161	2769	2769	20.3961	0.72339
2577008	33.4779	3287	3287	17.8885	0.818334
3479700	52.5787	34797	34797	27.7308	0.622493
3726300	59.5294	37263	37263	40.3113	0.509374
2690884	71.0431	13729	13729	55.2268	0.844034
3579400	59.9848	35794	35794	31.8277	0.338448
2027424	30.003	2586	2586	18.1108	1.13593
3985856	24.4952	5084	5084	27.5136	0.0328949
3351600	18.584	2137.5	2227	18	0.881602
3571500	68.509	35715	35715	65.9242	0.469911
2053296	39.0556	2619	2619	16.4924	1.21119
3439408	42.5243	17548	17548	41.8688	0.84903
3291300	55.5347	10971	19394	48.4149	0.223967
2357000	75.0436	23570	23570	41.7852	0.908271
1912960	36.5506	2440	2440	22.3607	1.5114
3133648	30.003	3997	3997	28.1603	0.874191
1196600	111.506	5983	7329	38.0789	2.0063
2470384	30.003	3151	3151	17.2627	0.612072
984000	79.5107	1968	3487	21	2.19733
1768200	104.019	17682	17682	39.0512	0.951379
5437040	36.5506	27740	27740	73.0068	0.242607
2102688	58.4719	5364	6143	28.1603	0.81922
3376000	74.5264	33760	33760	47.0956	0.533963
2370032	33.0713	1007.67	1214	17	1.17647
2726100	51.0397	9087	19600	28.6356	0.815185
2995300	78.0052	29953	29953	50.2195	0.625367
3738504	53.5267	19074	19074	40.1622	0.421532
2129736	47.5026	5433	6447	25.4951	1.34812
1185600	90.0019	2964	5769	26.9258	2.06676
2286144	35.5439	2916	2916	21	1.20199
4155396	37.5133	21201	21201	44.1814	0.206495
3926272	20.4436	5008	5008	21.6333	0.227755
3470964	52.9858	8854.5	13548	38.9102	0.383374
2244200	83.0183	5610.5	13668	30.3645	0.89222
3086608	30.5549	3937	3937	22.6274	0.363312
2216368	35.5439	2827	2827	22	1.0189
2834900	69.5419	9449.67	24670	43.9659	0.620272
2585632	30.003	3298	3298	24.1661	0.839798
814900	98.0002	2716.33	4000	18	2.06709
2360820	70.5147	12045	12045	35.3412	0.545547
2983120	26.0262	3805	3805	17.6918	0.510994
2333968	60.5368	11908	11908	40.8044	0.820415
2262624	30.5549	2886	2886	15.1327	1.30826
2647568	29.0105	3377	3377	17.6918	0.952539
3451200	59.5294	11504	19391	37.6563	0.343394
3210284	45.0505	16379	16379	31.305	0.530296
2774380	49.5235	4718.33	7397	23.2594	0.337042
1489992	51.5269	1267	2021	15.2315	2.46535
1643852	72.5439	8387	8387	24.6982	1.35958
2892960	35.5439	3690	3690	22.0907	0.279189
1702456	43.5451	1447.67	2525	16.1245	2.42777
1993600	82.0076	4984	7553	37.3363	1.29514
2834300	85.5282	28343	28343	35.3553	0.597959
2340436	52.9858	5970.5	10078	31.3209	1.08184
4341792	20.4436	5538	5538	19.4165	0.0267083
2698900	76.0464	26989	26989	36	0.878036
2483712	29.0105	3168	3168	19.9249	0.992479
2436084	69.5419	12429	12429	40.1123	0.717668
3448032	25.5635	4398	4398	23.6008	0.254887
1396304	40.5628	1781	1781	17.2627	1.94658
3302012	59.9848	16847	16847	44.2719	0.617521
2714208	33.4779	3462	3462	20.5183	0.589366
2590728	52.9858	6609	11817	29.6142	0.607947
4892160	51.0397	24960	24960	47.1275	0.189535
2529968	32.474	3227	3227	19	0.430176
3487800	72.5439	11626	29228	53.8516	0.589227
2385400	59.9848	5963.5	13909	45	1.1341
3672256	61.4967	18736	18736	60.7454	0.418262
3786720	22.5464	2415	3120	27	0.219539
3791228	51.5269	19343	19343	53.7122	0.673726
2790900	64.9774	6977.25	19019	32.1403	0.584874
2792608	33.0713	1781	2589	17.4642	1.75838
2741400	62.0506	27414	27414	34.1321	0.532307
717752	72.0132	915.5	917	16.9706	2.33962
3566200	60.5368	35662	35662	31.3847	0.750579
1785400	73.9928	4463.5	10410	30.2324	1.56564
2066036	69.5419	5270.5	6397	36.0555	0.844979
2550100	65.5165	25501	25501	29.0689	0.881294
926100	85.0112	1852.2	2618	28.6007	2.13652
2738512	50.5288	3493	5567	33.6155	0.891792
970800	75.494	1941.6	3002	30.3645	2.31335
2766736	30.5549	3529	3529	24	0.774081
2322208	34.5264	1481	2175	16.0312	0.784578
2286600	68.0217	4573.2	15208	34.7851	1.0584
3150900	82.0076	31509	31509	42.4853	0.577703
1429700	86.0014	1588.56	3221	20.1246	2.07598
2384340	63.4431	6082.5	11298	27.6586	0.844775
3523688	45.5179	17978	17978	45.2548	0.479673
1198932	63.0581	1529.25	2364	19.9249	1.85509
2139536	34.5264	2729	2729	17.4929	1.01907
838684	85.0112	1069.75	1981	12.8062	2.39087
3044100	76.9948	15220.5	19254	53.7587	0.380908
3945900	63.0581	39459	39459	62.1772	0.533145
2594256	35.0161	3309	3309	21.0238	0.867304
1673644	66.5385	8539	8539	37.2156	1.31494
3649700	59.065	36497	36497	31.9061	0.531348
3125416	52.5787	15946	15946	40.7185	0.683357
1778112	30.003	1134	1441	12.0416	2.41439
3756100	63.0581	12520.3	15718	38.3275	0.379051
1539776	38.5511	1964	1964	15.5563	1.74798
1430000	60.9847	2042.86	7006	15.0333	1.77929
2570932	51.0397	13117	13117	24.0416	0.643968
2207900	63.4431	3154.14	8863	24.4131	0.759845
1085644	60.5368	1846.33	2525	21.0238	2.15591
1079600	85.5282	2159.2	2165	15.2315	1.9798
2040400	73.9928	6801.33	11956	22.3607	1.05324
2450000	37.5133	3125	3125	23.2594	0.979215
1795360	39.0556	2290	2290	21.3776	1.66235
2991744	26.0262	3816	3816	19.6469	0.306457
2068192	36.5506	2638	2638	18	1.30632
1795500	114.044	17955	17955	52.6118	1.03456
1918448	50.5288	2447	5348	18.4391	1.56474
2925888	29.0105	3732	3732	20.2485	0.501804
2899036	57.025	14791	14791	32.5269	0.484026
1925896	69.9686	9826	9826	37	1.08601
2406096	29.0105	3069	3069	24.1868	1.02536
1330300	83.0183	4434.33	7615	26	2.10554
1491168	33.0713	951	1056	15	2.60094
1035000	99.5231	10350	10350	23.3452	1.65769
3095232	47.0278	15792	15792	30	0.201777
2467248	32.0547	3147	3147	18.3848	1.03135
1936480	36.5506	2470	2470	19	1.23512
2753996	60.5368	14051	14051	49.2443	0.64503
3896284	36.5506	19879	19879	40.3113	0.321843
2123072	33.4779	902.667	907	16.9706	2.03914
1164828	69.5419	2971.5	3126	14.2127	1.86117
3427648	32.0547	4372	4372	22.3607	0.212908
2828672	32.474	3608	3608	19.0263	0.537729
3692600	59.5294	36926	36926	38.6264	0.580455
2590500	73.9928	12952.5	22582	32.249	0.873368
799600	87.0097	2665.33	3928	15.2643	2.19534
1468432	51.0397	1498.4	3352	16.4924	2.01431
5592664	42.5243	28534	28534	79.2275	0.246801
2014600	69.0159	2518.25	5177	18.1108	1.24838
3098368	33.0713	3952	3952	19.105	0.388774
3874600	57.5501	38746	38746	30.6105	0.450832
3111696	22.054	1323	1724	15.6525	0.329897
3186568	52.5787	5419.33	13676	24.1661	0.878752
1868272	66.0174	3177.33	3942	35.0571	1.36297
3577100	60.5368	35771	35771	40.1123	0.572416
2437456	29.4948	3109	3109	21	0.995927
2678144	69.5419	13664	13664	43.2782	0.743925
3706948	42.0085	18913	18913	43.382	0.648137
1680112	76.9948	8572	8572	29.4109	1.42714
3394720	23.9631	4330	4330	26.9258	0.431616
3144820	42.0085	16045	16045	25.9615	0.492075
2264100	100.541	22641	22641	47.8017	0.810086
1916880	35.9491	2445	2445	17	1.2202
1447656	76.0464	3693	4423	29.8329	1.72371
1523500	78.5116	2539.17	4803	24.1661	1.64978
2259684	49.5235	5764.5	10048	21.0238	1.00753
1446872	67.5356	1230.33	3746	16.5529	1.95876
3287312	28.0511	4193	4193	23.3238	0.445229
1270600	126.01	12706	12706	43.9659	1.59236
1365600	75.494	2276	4787	22.561	1.61814
2210100	94.503	22101	22101	40.6079	1.0904
1633072	41.5245	2083	2083	19.2354	1.80043
1749100	100.019	5830.33	8382	37.8021	1.42544
1142876	62.0506	1943.67	3090	19.9249	1.87304
1029000	120.007	5145	5615	29.4109	1.6214
1604600	96.4896	8023	11875	30.4631	1.34308
2237928	39.5134	2854.5	5460	22.4722	1.09283
2020956	64.9774	2062.2	2981	20	1.15488
3465600	54.9904	17328	19059	53.3385	0.522264
2710300	57.5501	9034.33	16046	28.3196	0.757633
2790256	33.4779	3559	3559	19.2354	0.58304
1668352	83.0183	8512	8512	34.1321	1.37821
2922360	63.0581	7455	12515	39.0128	0.452713
1879500	88.028	18795	18795	33.2415	0.992878
948836	78.0052	1210.25	1933	17.2627	2.00287
1960000	57.025	1666.67	3079	23.5372	1.37627
1044000	92.5082	2610	6235	20.5913	1.66689
1457848	66.5385	2479.33	3283	22.8473	1.6598
1706700	79.5107	8533.5	12105	30.0666	1.14238
4378000	44.0357	43780	43780	51.2445	0.397506
3536036	49.5235	18041	18041	50.8035	0.551648
1046836	75.494	2670.5	3820	31.305	2.10071
3055836	50.5288	15591	15591	33.7343	0.369709
3533096	60.5368	18026	18026	56.0803	0.658124
3139920	25.5635	4005	4005	18	0.344501
2398256	32.474	3059	3059	24.0832	1.0785
2577008	26.5649	3287	3287	16.5529	1.08663
4663232	37.0136	23792	23792	48.4149	0.296576
1186500	90.5186	3955	4883	26.9258	2.04829
2497040	33.4779	3185	3185	16.7631	1.18317
3070000	76.5158	10233.3	16179	32.8024	0.80881
2029776	28.5516	1294.5	1538	13.9284	1.60252
2334752	28.0511	2978	2978	18.6815	1.66098
2493708	57.5501	6361.5	9186	31.305	0.82145
4314744	43.5451	22014	22014	56.3028	0.346356
1709500	101.48	17095	17095	48.3735	1.36263
1790656	34.5264	1142	1386	16	1.72292
2264192	34.0389	2888	2888	18.9737	1.35049
2473900	82.5357	12369.5	23974	44.7214	1.04865
1661296	42.5243	2119	2119	18.3576	1.74164
2393400	96.025	11967	14479	29	1.57782
3128100	74.5264	31281	31281	63.3246	0.83924
3528000	51.9912	18000	18000	47.1699	0.434774
3582000	42.5243	17910	20934	36.7696	0.706999
4095812	39.0556	20897	20897	43.9318	0.380376
1003520	69.0159	1706.67	2305	16.1245	2.22711
2199120	36.5506	2805	2805	22	1.66652
3902360	50.0192	9955	17006	35.6931	0.28742
2572696	71.0431	13126	13126	54.0833	1.34587
3169712	30.5549	4043	4043	23.0868	0.533716
2140124	51.0397	5459.5	5831	24.5153	0.534072
2942700	71.0431	29427	29427	41.1461	0.515271
4065824	34.0389	20744	20744	36.8917	0.318351
3137568	29.4948	4002	4002	23.4094	0.330852
3527216	32.0547	4499	4499	23.7697	0.344935
1181292	54.0445	1506.75	3025	17.4929	2.15714
3358460	41.5245	17135	17135	30.3645	0.562975
2841700	53.5267	28417	28417	30.5941	0.856341
2634632	44.4995	6721	10674	33	0.539199
3029572	52.9858	15457	15457	39.8121	0.430638
962360	71.0431	982	1634	16	1.97855
3025456	57.5501	15436	15436	35.0571	0.554977
1104068	84.0093	2816.5	3689	23.8537	0.976827
1479408	73.5115	7548	7548	23.0868	0.922257
4035600	43.5451	40356	40356	34.5398	0.456715
2616208	35.0161	3337	3337	20.6155	0.212366
2588600	85.0112	25886	25886	47.3814	0.601274
1632500	100.541	8162.5	13562	24.3516	1.27023
1967056	54.0445	1672.67	2420	19.799	1.07699
3000172	46.0705	15307	15307	34.2053	0.103866
4960760	41.5245	25310	25310	53.6004	0.294558
1989596	60.5368	3383.67	6154	19.105	0.758133
2058900	68.0217	5147.25	11161	25.0599	0.990734
2001552	31.0253	2553	2553	14.8661	0.978061
1681092	72.5439	8577	8577	27.8029	0.711902
2640400	62.5233	8801.33	19690	41.1947	0.613244
3137568	31.0253	4002	4002	19.6977	0.163768
1752240	38.5511	2235	2235	18.3848	1.42788
1568588	72.5439	8003	8003	18.6815	1.13221
2367288	59.065	4026	4994	28.2312	0.818857
4588164	38.5511	23409	23409	32.311	0.135133
2782700	72.5439	9275.67	23799	47.0106	0.167524
3561712	26.0262	4543	4543	25.1794	0.192536
1841900	93.5211	4604.75	7146	29.6142	0.934905
593700	94.015	1187.4	1838	18	2.33401
1996900	76.5158	19969	19969	28.6007	0.830281
3189100	55.5347	10630.3	13844	32.0624	0.292869
772400	87.0097	965.5	1770	13.4536	2.51936
2268700	79.5107	5671.75	6911	33.2415	0.816817
1937264	59.9848	9884	9884	30.0666	0.906593
4082288	37.5133	20828	20828	37.5766	0.554857
3185000	72.0132	31850	31850	60.0083	0.524026
2642864	30.003	3371	3371	18.4391	0.301299
1566700	75.0436	3133.4	7253	19.2354	1.29742
558900	97.4939	1863	3360	32.3883	1.88786
1134644	73.0228	1447.25	2763	16.1245	2.07061
3355520	27.5068	4280	4280	21.587	0.0903519
2185600	73.0228	21856	21856	27.8029	0.417259
3087000	56.0113	7875	12721	30.5941	0.248158
2618560	32.0547	1670	2102	19.6469	0.140271
2422560	36.5506	3090	3090	17.4929	0.544086
2507232	68.0217	12792	12792	36.0555	0.447542
530768	81.0472	1354	1806	12.53	2.52662
2138360	71.0431	10910	10910	21.095	0.523755
2236600	72.5439	22366	22366	24.1661	0.367127
2791824	28.0511	1780.5	2085	20.2485	0.21755
3748300	57.5501	37483	37483	50.2195	0.361001
1735700	76.5158	5785.67	8274	27.2947	0.994422
4591300	39.0556	23425	23425	55.6058	0.231879
2771440	32.474	3535	3535	22.3607	0.325059
4085816	39.9899	20846	20846	45.2769	0.18902
4468016	42.0085	22796	22796	63.0635	0.295954
2664300	71.4831	6660.75	18052	38.833	0.465759
3046624	28.0511	3886	3886	21.3776	0.284684
3441368	51.0397	17558	17558	42.0119	0.330877
3160600	42.997	15803	25238	34.8281	0.385798
2189908	62.0506	3724.33	4422	20.0998	0.604008
2694608	34.0389	3437	3437	17.4642	0.42858
1709120	32.474	2180	2180	20	1.66527
1054284	76.0464	1793	2933	22.3607	1.9372
2996448	55.5347	15288	15288	38.2884	0.582697
2007236	63.4431	2048.2	4907	18.0278	0.945957
2965872	58.032	15132	15132	34.0588	0.479414
3255200	71.4831	32552	32552	33.121	0.58659
3058400	57.5501	30584	30584	33.541	0.751274
3335332	54.0445	8508.5	13711	55.4707	0.612088
2860620	57.025	14595	14595	31.5753	0.159321
1743616	39.9899	2224	2224	21	1.15125
3671700	59.5294	36717	36717	36.6742	0.193352
3048192	29.4948	1944	2997	19.105	0.131509
2291632	46.4729	3897.33	7555	28.1603	0.82849
2840432	24.4952	1207.67	1722	17.088	0.440807
3455300	68.0217	17276.5	33334	40.05	0.445608
4106600	59.065	41066	41066	60.208	0.270018
2733612	54.9904	13947	13947	36.0555	0.470681
2557600	56.5007	8525.33	15499	32.249	0.484217
2545648	28.5516	1623.5	2347	15.5242	0.851996
1158200	73.9928	1930.33	3123	24.5153	1.48752
1865300	88.999	18653	18653	42.72	0.936615
2620128	51.0397	13368	13368	29.1548	0.540511
2985668	40.5628	15233	15233	20.8087	0.905001
2118200	52.5787	3530.33	11951	34.4819	1.22191
2418836	56.5007	12341	12341	30.6757	0.487398
3560144	54.0445	18164	18164	38.833	0.445514
3339644	46.4729	8519.5	9133	30.2324	0.298567
621400	105.042	1553.5	2102	20.8806	2.02556
3829500	79.0188	38295	38295	78.492	0.482315
1663600	89.5357	8318	11288	42.9418	1.22032
2250864	33.0713	1435.5	2093	16.2788	0.915739
2572304	28.5516	3281	3281	15	0.299504
1856904	76.0464	4737	8342	36.1248	0.976124
1512600	79.5107	3025.2	5688	23.2594	1.61378
3682448	25.0795	4697	4697	26.2488	0.170635
3280844	46.4729	16739	16739	29.2062	0.350435
3808672	21.5355	4858	4858	19.799	0.07164
3923724	52.5787	20019	20019	44.1475	0.384155
2626400	36.5506	3350	3350	18.9737	0.577248
1724016	37.0136	2199	2199	16.6433	1.57544
2681400	59.9848	8938	17008	43.2897	0.425447
3004092	54.9904	7663.5	11814	39.2938	0.219351
607800	113.018	2026	3482	17	2.39341
1737932	54.5166	2955.67	5474	19.9249	1.49324
2573100	68.0217	12865.5	13187	36.6742	0.603517
2604448	31.5392	1661	2501	16	0.391637
1083800	105.042	3612.67	8355	25.9615	1.3125
1863400	103.004	9317	13930	43.0116	0.719722
3294172	44.0357	16807	16807	36.1248	0.386098
4256924	37.5133	21719	21719	37.7359	0.235997
1876200	67.0128	6254	11586	37.3363	0.786856
2651900	71.0431	26519	26519	29.6142	0.603421
2579360	30.003	3290	3290	19.2354	0.854887
4099200	59.5294	40992	40992	54.5894	0.864846
4608156	33.0713	23511	23511	36	0.146838
2645216	29.4948	3374	3374	21.095	0.285958
1116612	81.0472	2848.5	4014	23	1.54781
1116024	90.0019	5694	5694	29.0689	1.79077
5458992	25.0795	27852	27852	52.9245	0.300343
3221652	39.9899	8218.5	15401	29.4109	0.373252
3954496	25.0795	5044	5044	25.632	0.0719385
2686964	51.5269	4569.67	6453	24.0832	0.263337
4120200	53.5267	41202	41202	73.2462	0.394915
1714216	54.9904	2186.5	3439	18.4391	1.20719
3912160	28.0511	4990	4990	21.5407	0.0263954
3114832	26.0262	3973	3973	24.0416	0.275535
1341000	58.4719	1490	3957	17.6918	2.14749
2949500	68.509	29495	29495	39.2046	0.516931
3484096	47.5026	17776	17776	45	0.238622
2505800	76.9948	25058	25058	36.0694	0.654149
1152872	69.9686	2941	4652	28	1.25682
2495080	56.0113	12730	12730	37.3363	0.445496
1230488	65.5165	896.857	1845	15.2315	2.03441
3589800	58.032	35898	35898	49.5782	0.499726
2384928	34.0389	3042	3042	17.8045	0.850688
2264976	35.0161	2889	2889	21.6333	0.806392
4547200	35.9491	23200	23200	50.1597	0.247849
516100	122.523	1720.33	2095	17.088	1.73395
3993304	35.9491	20374	20374	43.0116	0.272821
2438240	29.0105	3110	3110	17.0294	0.400196
4767400	39.0556	47674	47674	48.8262	0.413926
1372900	78.0052	3432.25	6167	33.6006	1.7186
2127200	93.0348	10636	16353	26	1.00361
2476656	30.5549	3159	3159	21	0.467808
1404928	42.997	1792	1792	18	2.41799
1670100	90.0019	16701	16701	37.054	1.08304
3063480	56.5007	15630	15630	42.9418	0.445364
1735972	64.0597	1771.4	5080	17.8885	1.36487
2174424	55.5347	11094	11094	25	1.21882
4271232	22.054	5448	5448	29.0689	0.0989682
3617768	35.5439	18458	18458	25.0799	0.364668
2909424	29.0105	3711	3711	15	0.392778
3058700	60.9847	15293.5	16412	43.566	0.355588
3010952	37.0136	3840.5	10051	47.8539	0.622927
3996636	36.5506	20391	20391	43.8634	0.393853
2639728	28.0511	3367	3367	20.0998	0.226147
3667100	69.9686	36671	36671	46	0.303742
3520356	51.0397	17961	17961	48.2701	0.482217
4318272	46.4729	22032	22032	66.5282	0.292644
2103864	62.5233	5367	9736	29.0172	0.795589
3016832	28.0511	1924	3026	16.9706	0.385226
711872	80.0036	908	1266	15.2315	2.4062
1899700	64.5375	3799.4	13934	41.7732	1.30075
3545052	51.5269	9043.5	16788	35.8469	0.461298
1531740	76.5158	7815	7815	21.9317	1.33139
2384144	28.5516	1520.5	2127	16.7631	0.822158
910200	100.541	1820.4	3180	20.5913	2.11116
3177552	28.0511	4053	4053	21.9317	0.205421
3890800	47.5026	12969.3	20848	38.0132	0.286573
1241100	110.016	4137	6203	31.305	1.15148
3535448	44.0357	9019	11614	30.4631	0.41903
1051300	92.5082	3504.33	4063	23.3452	2.03894
1289092	77.5489	2192.33	3069	23.6008	1.74123
2290064	31.5392	1460.5	1797	18.868	0.46631
2380224	35.9491	3036	3036	17.4642	0.800998
1761900	85.0112	8809.5	10902	31.8277	0.731828
3126592	32.0547	3988	3988	20.1246	0.367201
2480576	33.0713	3164	3164	21.4709	1.40908
857700	112.506	4288.5	6738	17.6918	1.99534
2158200	62.5233	4316.4	16029	28	0.868138
1650320	33.4779	1052.5	1347	15.2971	1.97389
1928640	37.5133	2460	2460	20.2485	1.46187
1654300	76.0464	5514.33	10803	29	1.33236
3146976	32.0547	4014	4014	20.5183	0.187351
1580700	93.5211	5269	7744	41.6773	1.41317
1453536	86.0014	7416	7416	38.3275	1.35992
1374300	101.007	6871.5	10250	24.3311	1.55329
3630400	54.5166	36304	36304	39.3573	0.4694
2125424	36.5506	2711	2711	21.8403	0.941805
2707300	78.0052	9024.33	22171	36.1248	0.589308
1683248	37.0136	2147	2147	16.1245	1.80504
4007900	67.0128	40079	40079	71.7008	0.456564
2684808	55.5347	6849	11792	32.8024	0.647647
3266928	26.5649	2083.5	2788	18.4391	0.423205
3742816	46.4729	19096	19096	38.1182	0.319635
3635408	26.0262	4637	4637	20.8087	0.268733
3123456	53.5267	15936	15936	30.4138	0.525399
2584064	32.474	3296	3296	21	0.720144
1760276	66.0174	2993.67	4279	22	1.4839
3251052	43.5451	16587	16587	25.9615	0.975517
1989792	35.9491	2538	2538	15.6525	1.52583
3568964	64.5375	18209	18209	52.0384	0.227936
2672600	59.065	13363	20749	33.4215	0.698032
2453100	75.494	12265.5	18403	45.607	0.521464
2485280	34.5264	3170	3170	21.4709	0.907357
2597000	39.9899	3312.5	7633	29.5296	0.551825
2879800	54.9904	28798	28798	48.4665	0.523961
2198600	58.4719	5496.5	13043	32.9848	0.807425
1983500	68.509	4958.75	6629	29.5296	0.673087
2435888	33.4779	1553.5	2204	18.0278	1.60074
2819800	82.5357	28198	28198	49.0408	0.598441
915712	71.4831	2336	2431	16.4012	2.41976
3009188	41.5245	15353	15353	25.4558	0.304314
3004876	41.5245	3066.2	6744	30.0832	0.680825
819868	76.0464	2091.5	3267	17	2.467
3481156	46.0705	17761	17761	43.8634	0.294757
1658700	64.9774	3317.4	8468	19.2354	1.39165
2460192	32.0547	3138	3138	18.2483	0.585336
2055060	64.0597	10485	10485	22.0907	0.802615
1182664	87.0097	3017	4906	25.807	1.63437
2007500	76.9948	5018.75	8221	35.171	0.774796
697500	128.996	2325	4449	19.799	1.8129
2664032	31.5392	3398	3398	20.2485	0.487742
2364152	41.0116	2010.33	4504	19.7231	1.00364
1539600	83.5172	5132	8728	33.2866	1.03228
3934896	29.0105	5019	5019	26.9072	0.0699309
2008608	35.0161	2562	2562	17	1.14593
1753808	36.5506	2237	2237	16.4924	1.52463
2798880	30.003	3570	3570	17.4642	0.6049
3258304	27.5068	4156	4156	21.587	0.415602
2101120	33.0713	1340	1697	17.4929	0.398928
2368400	88.999	11842	19072	38.2753	0.721438
1105300	88.028	1228.11	2989	17.4929	2.31448
2997232	23.9631	3823	3823	16.4924	0.39248
3269280	64.0597	16680	16680	37.1618	0.63851
1517824	51.0397	1548.8	2662	15.2643	2.38772
3115500	67.5356	15577.5	23868	64.0703	0.486398
1770000	89.5357	5900	7228	23.7697	1.54239
2906484	73.0228	14829	14829	45.793	0.55843
1352008	69.0159	2299.33	3099	22.8254	1.84352
2652272	35.0161	3383	3383	22.8473	0.258536
2557408	35.0161	3262	3262	21.2132	0.956851
2815344	30.5549	3591	3591	19.4165	0.336689
1084300	76.9948	1807.17	4328	21.2132	1.95308
3410400	22.5464	2175	2767	17	0.387996
4312000	20.4436	5500	5500	30	0.112344
882800	110.548	2942.67	5911	21.3776	1.95332
3706360	33.0713	9455	15163	43.6578	0.251892
1195500	76.9948	1494.38	3156	18.3576	2.08469
2174700	79.5107	21747	21747	31.1448	0.659847
3158148	35.5439	16113	16113	24.5153	0.380631
3406676	54.5166	8690.5	13952	34	0.447645
4064060	51.9912	20735	20735	57.3149	0.434238
1040300	101.48	1733.83	2308	21.9317	1.59312
3409616	46.0705	8698	14918	33.0151	0.418212
2488416	34.0389	1587	2274	16.7631	0.538227
2718912	29.0105	1734	2084	18.6815	0.516842
2671872	29.4948	3408	3408	20.2485	0.872822
1657800	76.9948	2368.29	5479	20.3961	1.33475
1851808	33.4779	2362	2362	14.7648	1.64072
2734396	57.5501	6975.5	11657	34.0147	0.669943
2740080	32.0547	3495	3495	20.8806	0.693871
1652400	66.5385	1836	3687	22.2036	1.77384
2874100	46.4729	7185.25	24794	47	0.664278
1695008	34.5264	2162	2162	13	2.06858
3409224	49.5235	17394	17394	37.2156	0.399699
4002712	42.0085	10211	17568	49.3964	0.32832
3285744	47.0278	16764	16764	38.6394	0.435619
3238704	30.003	4131	4131	18.6011	0.258068
3158900	59.9848	31589	31589	46.8722	0.502879
3211264	30.003	4096	4096	22.3607	0.241744
2253608	51.0397	5749	8448	36.3593	1.10942
1752240	40.5628	2235	2235	21.5407	1.46333
1618900	92.5082	8094.5	11397	30.8058	1.1866
1870300	69.0159	2337.88	9753	30.3645	1.64345
1212000	90.5186	2020	3546	20.6155	1.93555
1695792	34.0389	2163	2163	14.7648	1.56749
2541728	51.0397	12968	12968	23.7065	0.608784
2038400	30.003	1300	1870	16.2788	2.23005
2512720	32.0547	1602.5	2132	15.2315	0.838735
2491748	62.0506	12713	12713	21.8403	0.433978
2870900	76.5158	5741.8	19462	29.4109	0.411652
1896496	37.0136	2419	2419	17.4642	1.33412
4644612	39.5134	11848.5	21172	35.2278	0.304311
2172464	27.5068	2771	2771	16.2788	0.991703
3165792	23.9631	4038	4038	20.6155	0.404963
3896284	52.9858	19879	19879	34.3657	0.343715
4685400	39.9899	46854	46854	51	0.35624
2673440	29.4948	3410	3410	19.2354	0.383304
1374352	38.5511	1753	1753	15.2643	2.19747
342800	134.021	1714	2200	19.6469	2.14413
1285760	73.0228	1640	2194	18	1.69832
2315800	78.0052	11579	18344	39.1152	0.842723
4791024	30.5549	24444	24444	42	0.432454
3103072	30.5549	3958	3958	19.9249	0.313692
4386500	64.9774	43865	43865	51.1957	0.579475
2472736	21.0799	788.5	791	15.6525	2.53921
988400	83.0183	1647.33	3262	21.8403	2.18582
2590336	51.9912	13216	13216	33.9411	0.63933
2126208	35.5439	2712	2712	19.8494	1.38217
1732640	75.494	2946.67	5218	27.0185	1.2048
3475472	26.5649	2216.5	3356	21.0238	0.140841
3025064	58.4719	15434	15434	28.2312	0.407471
2607500	65.5165	8691.67	16221	25.4951	0.533787
2301824	32.0547	1468	1949	17.6918	1.4594
548600	83.0183	1097.2	1099	18.6815	2.69044
1999300	66.0174	4998.25	10239	31.3847	0.951015
1414000	68.0217	1414	2417	20	1.37856
3683800	58.032	36838	36838	38.833	0.540678
2357488	31.0253	3007	3007	21	0.296704
1954512	31.0253	2493	2493	20.6155	1.26514
3914300	52.5787	39143	39143	36.4005	0.766702
2454000	105.042	24540	24540	62.0967	0.789293
4061120	22.5464	5180	5180	31.0161	0.110222
1959020	54.5166	4997.5	5357	22.0227	0.937563
4025644	50.5288	20539	20539	47.8539	0.228231
587100	127.538	2935.5	4297	36.0555	2.26009
1935000	73.5115	6450	9787	29.0689	0.927632
680200	118.006	3401	5142	29.6816	1.96531
2482144	27.5068	3166	3166	20.0998	0.986086
1016600	101.48	1694.33	2804	22.1359	1.86266
1722600	50.0192	2153.25	4562	22.8473	1.56966
3315536	26.0262	4229	4229	23.6008	0.32552
2802016	28.5516	3574	3574	17.72	0.566292
3150308	41.0116	16073	16073	29.6142	0.501205
4941552	47.5026	25212	25212	76.2955	0.202678
4114700	39.9899	20573.5	26343	41.4849	0.306999
3056800	65.5165	15284	28079	36.6742	0.439688
1766352	42.5243	1287.43	1784	19.4165	1.55913
3031000	86.0014	30310	30310	41.3401	0.611932
3928200	41.0116	39282	39282	33.0606	0.395911
2971360	32.0547	3790	3790	25	0.251047
2701860	54.0445	13785	13785	26.6271	0.61708
2263408	35.9491	2887	2887	19.6469	0.683452
2213300	64.0597	22133	22133	25.9422	0.797626
3528784	45.0505	18004	18004	54.1295	0.578867
2250864	36.5506	2871	2871	20.025	1.06906
1883952	49.0423	4806	5554	24.0416	1.3896
2692648	50.5288	13738	13738	27.1662	1.05779
1889900	95.032	6299.67	14758	30.0167	0.493936
1950396	59.065	4975.5	5323	21.2132	1.13583
3163244	51.0397	16139	16139	29.6816	0.431045
2923536	31.0253	1864.5	2662	18.3848	0.289307
5476800	56.0113	54768	54768	94.255	0.406188
2175600	53.5267	3700	5304	30.2324	0.485169
944720	98.0002	4820	4820	30.4795	1.8761
1293700	86.0014	2587.4	4688	26	1.28918
2004688	36.5506	2557	2557	14.3178	0.98094
4876676	45.5179	24881	24881	72.8011	0.0873847
3668924	46.4729	18719	18719	44.9222	0.255393
872200	79.0188	1483.33	1795	18.0278	1.90274
3401400	65.5165	34014	34014	51.0882	0.931503
2654500	63.4431	26545	26545	48.3839	0.612553
2705000	66.0174	5410	8992	30.4631	0.496593
3240272	21.5355	4133	4133	18	0.165644
2319660	59.9848	5917.5	10296	31.6228	0.546175
3453128	56.5007	17618	17618	56.2939	0.427332
2593472	28.5516	3308	3308	19.2094	0.621165
3718512	24.4952	4743	4743	23.6008	0.15399
2546040	53.5267	12990	12990	34.7131	0.703933
1972544	30.003	2516	2516	21	1.30583
1338200	104.503	4460.67	9512	24.5967	1.31118
925904	78.0052	1181	1816	23.6008	2.31435
4286128	45.0505	21868	21868	50.3587	0.296121
1518800	66.5385	2531.33	4328	23	1.55545
3437644	50.0192	17539	17539	38.0132	0.489238
1798496	68.509	4588	5156	25	1.53272
3499776	39.5134	17856	17856	28.6356	0.269377
893368	76.5158	2279	2818	20.2485	1.68704
1806336	34.0389	1152	1163	16.5529	1.87312
3150112	31.5392	4018	4018	26.2488	0.303349
1895712	37.5133	2418	2418	19.3132	1.9901
2628164	64.5375	13409	13409	53	0.829502
2456076	58.4719	12531	12531	49.0306	0.812152
3230080	26.5649	4120	4120	26.0768	0.145446
3913336	44.0357	19966	19966	38.0132	0.370329
1528800	35.0161	1950	1950	12.6491	2.18362
3232236	45.0505	16491	16491	39.6232	0.376787
3735564	56.0113	19059	19059	59.5399	0.208792
2880024	62.5233	14694	14694	36.0139	0.505086
1382400	85.5282	1728	4071	17.72	1.89831
2806524	54.0445	7159.5	8358	38.0132	0.570555
1498000	79.5107	7490	10989	23.5372	1.2182
4270000	43.5451	42700	42700	55.7315	0.552835
4239088	26.0262	5407	5407	34.4093	0.0422983
3132864	25.0795	3996	3996	16.1245	0.17609
1838400	78.0052	4596	7904	25.2389	0.982558
3281628	45.5179	16743	16743	36.6197	0.286611
3209108	39.9899	16373	16373	35.7351	0.565047
3190300	56.5007	31903	31903	60.959	0.712099
1528016	35.9491	1949	1949	17.6918	2.03974
3589544	44.4995	18314	18314	46.0652	0.483819
860440	72.0132	1463.33	1673	13.9284	2.44647
2473520	32.0547	3155	3155	22	0.889678
2827104	44.0357	4808	4810	28.8444	0.483724
1503712	89.5357	7672	7672	40.3113	1.54297
1094800	116.525	5474	6643	37.2022	1.79626
2107392	37.0136	2688	2688	22.3607	1.34682
2123856	26.5649	1354.5	1468	11.6619	1.63996
2225776	35.0161	1419.5	2020	16.1245	1.85708
3676176	27.5068	4689	4689	29.7321	0.190605
1916096	29.4948	2444	2444	16	2.1187
1055068	50.0192	1076.6	2476	12	2.44798
887684	65.5165	2264.5	3379	17.4642	2.41118
1848280	51.5269	2357.5	4710	24.7386	1.72231
1120100	113.498	2800.25	4386	26.6271	1.54313
3656380	51.0397	18655	18655	52.3927	0.47178
2569600	82.0076	25696	25696	29.1548	0.929208
3050740	41.0116	15565	15565	27.0185	0.519896
3754576	21.5355	4789	4789	22	0.150714
4170488	51.0397	21278	21278	43.1393	0.304952
2988608	45.5179	15248	15248	44.7214	0.301878
2184224	36.5506	2786	2786	20	0.85524
1053700	97.034	2107.4	3223	31.7648	1.78421
679700	108.525	1699.25	3347	16.4924	2.02011
3102288	19.5522	3957	3957	20.2237	0.332457
2204216	72.0132	11246	11246	41.4005	0.86518
1862000	38.0483	2375	2375	22.8035	1.3988
3278884	50.5288	16729	16729	30.0832	0.754955
3855200	69.5419	38552	38552	73.0068	0.582022
3411968	29.4948	4352	4352	20	0.121239
3576608	26.0262	4562	4562	20.025	0.264105
2196768	34.5264	2802	2802	20.2485	1.27377
3364928	23.541	4292	4292	18.9737	0.309201
2547216	31.0253	1624.5	2029	19.6469	0.610099
3161872	24.4952	1344.33	1780	19.9249	0.272893
2454704	30.5549	3131	3131	18.9737	0.862618
2982336	31.5392	1902	2687	19.105	0.356826
4270448	54.0445	21788	21788	64.4981	0.440722
716772	78.5116	914.25	1269	16.0312	2.64302
2900800	61.4967	14800	14800	31.0483	0.507574
3399424	42.5243	17344	17344	45.3431	0.439874
3026240	25.5635	1930	3002	21.095	0.477972
2991744	32.0547	3816	3816	23.5372	0.443547
2597500	78.0052	25975	25975	57.28	0.856532
4300828	45.0505	21943	21943	53.7122	0.152277
2661092	59.9848	4525.67	8936	37.3363	0.589754
2450000	35.9491	3125	3125	17.2047	0.902724
2670300	72.0132	26703	26703	35.5106	0.497318
2874144	32.0547	3666	3666	24	0.51619
3913140	46.0705	19965	19965	48	0.238825
3836504	45.5179	19574	19574	50.5371	0.278615
544900	99.5231	1362.25	1842	14.8661	2.20389
2186576	28.5516	1394.5	2058	16.2788	1.9429
1799280	40.5628	2295	2295	19.7231	1.27653
3222000	83.0183	32220	32220	41.1096	0.581139
2328480	37.5133	2970	2970	21.0238	0.332937
1374900	104.019	3437.25	5836	31	1.18927
2600528	31.5392	3317	3317	21.0238	0.699762
1167964	51.9912	851.286	1492	16.7631	2.23697
3650800	68.509	36508	36508	48.0521	0.418488
5368300	52.5787	53683	53683	76.4199	0.273888
2797900	59.9848	14275	14275	45.1221	0.635032
2425696	37.5133	3094	3094	17.8045	0.642091
2444512	35.5439	1559	2394	16	1.55469
2119936	35.0161	2704	2704	20.2237	1.13431
3968608	23.541	5062	5062	31.0161	0.111878
2330440	51.0397	3963.33	7079	25	0.904862
2091800	84.4948	10459	13765	35.3553	0.853258
803400	76.5158	1147.71	2032	13.4164	2.5029
2218720	34.5264	2830	2830	18	1.26524
3634624	22.5464	4636	4636	23.8537	0.349987
2613800	61.4967	26138	26138	36	0.573214
4282100	62.5233	42821	42821	60.1082	0.370048
1982736	36.5506	2529	2529	17.6918	1.59817
2141104	28.0511	1365.5	1981	19.4165	1.82284
3463124	32.474	8834.5	16191	39.2046	0.466968
3125400	71.0431	10418	13439	48.0521	0.696159
2932944	54.0445	14964	14964	28.4605	0.520149
879000	102.004	4395	7566	39.9625	2.10676
568008	85.0112	966	967	17.4642	2.35934
3173240	37.0136	8095	9965	33.7343	0.390323
2997232	28.5516	3823	3823	20.6155	0.210912
2194900	80.0036	10974.5	19129	45.1774	0.566993
2650200	87.5222	13251	23405	43.8634	0.577259
2817696	29.4948	1797	2525	17	0.37006
3780448	27.0105	4822	4822	28.3196	0.0400944
1502144	71.0431	2554.67	3830	24.6982	1.25853
2145416	73.5115	5473	7337	31.9531	0.678671
3905692	57.5501	19927	19927	44.7214	0.418697
1474900	72.0132	2949.8	4781	19.2094	1.52436
4394320	23.9631	5605	5605	28	0.0809373
1945888	50.0192	1985.6	6911	42.1545	1.3239
3594700	54.5166	17973.5	34880	34.6699	0.418429
2331224	56.0113	11894	11894	34.2053	0.651506
4344000	51.5269	43440	43440	46.6154	0.476029
2871600	66.5385	28716	28716	37.3363	0.520097
3347900	80.0036	33479	33479	42.72	0.458163
1129500	83.5172	2823.75	4603	17.0294	1.78943
1155000	97.034	3850	7672	49.0918	1.38305
3489388	38.5511	17803	17803	37.1214	0.614032
1871408	28.0511	2387	2387	16.0312	1.63966
573200	82.5357	955.333	1303	17.8885	2.8919
1678544	37.0136	1070.5	1294	16.0312	1.99777
2987824	32.474	3811	3811	22.0227	0.45751
3293584	22.5464	4201	4201	18.6815	0.195045
1359300	98.0002	4531	6151	43.8292	1.64934
2470776	52.5787	12606	12606	21.8403	0.726688
4153044	44.0357	21189	21189	34.6699	0.236762
1145032	71.4831	2921	3859	19.4165	1.63158
3157800	72.0132	31578	31578	44.4072	0.474225
3317200	63.4431	16586	28791	41.1096	0.471768
4528200	56.5007	45282	45282	74.411	0.446033
2350200	79.5107	4700.4	7013	44.911	1.03217
2845136	26.5649	3629	3629	23.5372	0.237604
2754976	31.5392	1757	2032	15.8114	0.546421
1643700	104.503	16437	16437	20	1.24323
3274964	45.0505	16709	16709	32.5576	0.464522
1063888	73.9928	2714	3724	23.1948	1.88563
3811024	25.0795	4861	4861	19.2354	0.100078
3051700	61.4967	10172.3	24749	35.0571	0.810212
2660112	25.5635	3393	3393	16.2788	0.302731
1095900	102.004	2191.8	3206	19	1.69399
3368500	54.0445	33685	33685	37.4833	0.576066
2713424	30.003	3461	3461	20	0.7352
3043488	58.4719	15528	15528	35.9026	0.360324
2225776	36.5506	2839	2839	17.4642	0.983371
1099100	100.019	3663.67	5252	29.5296	1.6115
2773792	30.003	3538	3538	21.8403	0.670957
1503200	87.5222	2505.33	7514	25.0599	1.39429
2004500	71.4831	6681.67	8839	25.0799	0.677142
1616412	54.5166	2061.75	4903	19.7231	1.70208
1580544	73.0228	8064	8064	28.6356	1.16699
3878900	63.4431	38789	38789	38.9102	0.55131
4507020	47.0278	22995	22995	58.4637	0.109265
3910592	42.5243	19952	19952	44.4185	0.263765
3157952	29.4948	4028	4028	18.7883	0.230265
823592	60.9847	1050.5	1672	12.0416	2.86546
2177756	49.5235	3703.67	5294	22.8473	0.96387
1525700	105.042	15257	15257	28.1603	1.38129
1086500	97.4939	2173	3523	24.0832	1.74269
2766600	72.5439	27666	27666	29.4109	0.618208
3845912	38.5511	19622	19622	49.0408	0.339224
3830700	54.9904	38307	38307	41.4849	0.288628
1699500	69.9686	2124.38	3383	23	1.2199
1357500	98.0002	6787.5	7857	42.4264	1.62715
1355400	73.9928	2710.8	5374	22.6716	1.5632
532336	93.0348	1358	1934	17.6918	2.0982
1084468	70.5147	1844.33	1854	18	1.7201
1724016	30.5549	733	744	15	2.27176
1300900	97.034	6504.5	9800	33.4215	1.55545
2141888	32.0547	2732	2732	14.1421	0.970554
2604448	33.4779	3322	3322	21.095	0.684615
1707000	65.5165	4267.5	6929	24.5967	1.09911
1327100	56.0113	1327.1	2499	17.2627	1.96506
2094064	33.4779	2671	2671	18.3576	0.956862
2463328	26.5649	3142	3142	14.8661	0.556985
3497424	26.0262	2230.5	3519	23.3452	0.10492
2378600	66.0174	23786	23786	52.3927	0.697768
1951180	57.5501	2488.75	6506	22.0907	1.06338
2884336	57.025	14716	14716	35.3553	0.477211
1161500	62.5233	2323	3377	20.8806	2.0635
2617580	45.5179	6677.5	9196	36.8917	0.672046
1961568	29.0105	2502	2502	16.0312	1.37939
1798888	64.9774	9178	9178	23.5372	0.990309
784588	84.0093	1334.33	1813	18.4391	2.06031
2479008	32.474	3162	3162	21.587	0.888652
3379040	59.5294	17240	17240	58.1893	0.561073
3227900	70.5147	32279	32279	55.9464	0.258079
1128100	72.5439	1253.44	2878	16.9706	2.04372
2111200	102.517	7037.33	11969	39.4588	0.937531
1040900	122.523	10409	10409	39.0512	1.69073
2759680	27.0105	3520	3520	15.5242	0.346135
1592304	83.0183	8124	8124	23.3238	1.83966
1961100	68.509	2179	6719	40.1995	1.22575
1080744	72.0132	2757	4139	18.7883	1.77396
4665000	51.9912	46650	46650	60.4401	0.474361
2028208	41.0116	2587	2587	22.4722	1.64924
1059000	71.0431	2118	2358	20	1.93002
3482700	68.509	34827	34827	73.0068	0.472621
1286000	72.0132	1286	2796	18.0278	1.79389
5146960	26.0262	26260	26260	46.1736	0.148102
1727300	76.9948	8636.5	11116	30.4138	0.957249
1872584	59.065	9554	9554	28.2843	0.923056
2128168	63.4431	10858	10858	42.1545	0.637068
2118368	29.0105	2702	2702	17.4642	1.00922
3545836	39.9899	18091	18091	31.5753	0.142933
2988608	25.5635	3812	3812	23.0217	0.481197
2241456	33.0713	2859	2859	19.9249	1.22089
2499588	47.0278	12753	12753	31.0644	0.418628
2321620	48.5105	3948.33	6865	23.4307	1.05851
2504096	59.5294	6388	11558	31.8277	0.557081
3161872	28.5516	4033	4033	18.0278	0.312765
1177960	82.0076	3005	4056	25	1.63937
3436468	45.5179	17533	17533	42.0119	0.404225
3794168	51.0397	19358	19358	41.3401	0.177297
985400	97.034	3284.67	4800	28.7924	1.63732
4617100	62.5233	46171	46171	75.6637	0.157812
3570600	60.5368	17853	28638	68.5055	0.392925
2298900	75.494	11494.5	19247	34.3657	0.762724
1045268	71.0431	1777.67	3078	17	2.31811
1095800	96.4896	3652.67	7234	33.0151	1.8496
3557900	68.509	35579	35579	53.2635	0.721369
1113800	129.524	11138	11138	37.4833	1.48157
2041500	85.0112	2916.43	7442	26.0192	0.562635
3329648	22.054	2123.5	3139	18	0.349625
2486848	35.5439	3172	3172	18.9737	0.389734
806200	110.995	2687.33	2692	29.1204	2.0539
2328300	70.5147	5820.75	13609	32.0156	0.537893
3956260	39.0556	20185	20185	54	0.23189
3446800	52.9858	34468	34468	29.5296	0.296299
3755360	42.0085	9580	10459	36	0.155543
2490572	68.0217	12707	12707	40.05	0.591474
3368200	69.9686	33682	33682	41.2311	0.401574
3176900	70.5147	10589.7	25333	42.4382	0.302152
935600	107.012	4678	5872	33.0151	1.6292
2766148	64.0597	4704.33	9983	29.1548	0.211114
3930000	82.0076	39300	39300	93.0054	0.531073
3090700	71.0431	10302.3	25268	34.2345	0.235739
2222640	31.0253	2835	2835	19.9249	0.556849
1920212	63.0581	9797	9797	19.3132	0.975922
2697744	31.0253	3441	3441	22.8035	0.509513
1711668	59.065	2183.25	3681	17.2047	1.101
2048592	38.0483	2613	2613	21.2132	1.20233
1651888	42.5243	2107	2107	18.6011	1.74093
2089360	35.5439	2665	2665	16.9706	1.44241
3018400	30.003	3850	3850	19.3132	0.286379
4484088	48.5105	22878	22878	64.4981	0.083601
527100	87.5222	878.5	1365	15.8114	2.49946
2620000	84.0093	26200	26200	48.7545	0.671227
1751700	97.4939	8758.5	10936	44.5533	1.22097
4015060	39.9899	20485	20485	38.0132	0.147956
2857200	83.0183	14286	20903	45	0.517744
2635808	34.5264	3362	3362	24.2074	0.744119
2329700	68.509	7765.67	18000	25.318	0.563094
2497600	57.5501	12488	21278	36.6197	0.796613
1575000	69.5419	1750	3707	15.5242	1.62161
1578192	44.0357	2013	2013	18.0278	1.8406
563304	72.5439	718.5	719	11.1803	2.78724
355800	125.515	889.5	892	12.1655	2.20024
2637376	34.0389	3364	3364	20.5913	0.417772
1709904	32.474	1090.5	1418	12.2066	3.07231
1489800	88.028	3724.5	5217	26.4197	1.31245
3844148	47.9793	19613	19613	37.2156	0.190095
971800	83.5172	1388.29	2429	14.3178	2.15332
2869440	27.0105	3660	3660	20	0.295488
2832592	27.5068	3613	3613	17.2627	0.409845
2410604	62.5233	12299	12299	32.5269	0.495298
3619728	29.0105	4617	4617	24.0832	0.0945336
1973524	69.5419	10069	10069	28.6356	0.886464
3240860	57.5501	16535	16535	33	0.246683
1855728	71.0431	4734	8611	42.9418	1.34666
819100	103.555	2047.75	5252	29.9666	1.7446
1885716	67.0128	3207	4667	25.318	0.958021
3214008	52.5787	8199	15406	33.2415	0.422426
4252300	64.5375	42523	42523	63.5295	1.02446
2199600	88.4915	21996	21996	43.6807	0.810111
4804744	30.003	12257	21960	55	0.140911
2967440	23.9631	1892.5	2155	16	0.504618
2564072	62.0506	13082	13082	35.4683	0.713478
1996064	35.0161	1273	1787	15.5242	1.93462
1978032	34.0389	2523	2523	18.7883	1.42629
3011344	32.0547	3841	3841	20.3961	0.452508
3935500	45.0505	39355	39355	55.9464	0.437205
556900	118.492	2784.5	4003	19.6469	2.09055
2021936	33.4779	2579	2579	18.6815	1.51398
3296524	49.0423	8409.5	10855	32.5576	0.468674
2424200	81.5425	24242	24242	42.72	0.914605
3557792	26.5649	4538	4538	19.9249	0.0580511
3132900	72.0132	31329	31329	37.054	0.537876
525280	97.034	1340	1607	16	2.54037
1794576	37.0136	2289	2289	18.3576	2.35095
2112684	44.4995	5389.5	6669	30.0666	1.24287
2613072	34.5264	1111	1112	18.4391	0.570228
2368464	32.474	3021	3021	21.9317	0.835012
1938832	31.5392	2473	2473	16.1555	1.22916
3255560	51.0397	16610	16610	43.1393	0.195542
1621400	101.48	16214	16214	46.9574	0.887652
963100	77.5489	1070.11	1428	18	2.19053
1985872	31.5392	1266.5	1276	14.8661	2.10639
1736756	73.5115	2953.67	3586	27.2029	0.897427
1277400	72.0132	4258	7079	29.8329	1.69561
1391012	69.0159	1419.4	1937	18.2483	1.75463
1426800	62.0506	2038.29	4477	17	1.75409
2959012	45.5179	15097	15097	37.5366	0.582297
2685200	29.0105	3425	3425	21.2132	0.414188
1966400	97.4939	19664	19664	45.9674	0.956772
3964296	38.5511	20226	20226	39.1152	0.379047
3802400	23.9631	4850	4850	21.2132	0.0820525
2491552	33.4779	3178	3178	19.2354	1.02522
2021152	34.5264	1289	1709	19.2354	1.19398
1934912	40.5628	2468	2468	16.4924	1.43377
2798096	30.5549	3569	3569	22.2036	0.482433
3044272	31.0253	3883	3883	19.9249	0.181416
1342200	109.022	6711	9936	36	1.04504
2380600	78.0052	11903	20841	37.3363	0.6807
1745184	33.4779	1113	1476	14	2.5472
2094848	38.5511	1336	1864	16.4924	0.970555
1076236	82.5357	5491	5491	27.6586	1.74678
1914800	100.541	9574	13749	34.4819	0.79597
2006256	32.0547	1279.5	1608	17.2627	2.34405
4924304	20.0585	6281	6281	35.6931	0.0329731
3343500	81.5425	33435	33435	48.4149	0.493792
2989588	52.9858	5084.33	6510	32.5576	0.121202
2258116	63.4431	5760.5	9327	31.1127	1.17138
4102800	50.5288	41028	41028	46.0435	0.311961
2525264	25.0795	3221	3221	12.2066	0.764079
2107392	33.0713	2688	2688	17.6918	1.44136
3643100	60.5368	36431	36431	37.1618	0.448786
2516052	65.5165	12837	12837	48.0833	0.656824
4202240	41.5245	21440	21440	41.1825	0.961298
2177168	31.0253	1388.5	1484	16.1245	0.772336
2892960	34.0389	3690	3690	20.6155	0.279727
2008608	31.5392	2562	2562	18.3576	1.27386
1647400	63.4431	4118.5	8324	19.7231	1.42996
4630304	22.5464	5906	5906	34.7131	0.0999979
3327884	38.5511	16979	16979	38.2884	0.477784
2986256	49.0423	7618	13688	46.8722	0.653539
942900	83.0183	1178.62	1185	19.2354	2.09802
1238328	83.5172	2106	4680	25.4951	1.90462
1805552	35.5439	2303	2303	17.0294	1.5007
2105100	68.0217	7017	12345	26.5707	0.956043
1440404	82.0076	3674.5	5263	19	1.78623
1802220	66.0174	4597.5	7678	18.9737	1.45708
3217340	56.5007	16415	16415	30.4795	0.286605
2290848	32.474	2922	2922	19.2354	1.32232
4547200	58.032	45472	45472	52.8394	0.326592
4198124	51.5269	21419	21419	63.1585	0.401033
1455888	62.0506	2476	3826	16.2788	1.79596
2641688	51.5269	4492.67	7136	31.6228	0.476121
3676900	52.9858	36769	36769	43	0.450146
3989500	43.5451	39895	39895	53.3385	0.449795
1655900	70.5147	4139.75	10052	19.105	1.4494
1989988	59.5294	1692.17	3486	21.9317	1.42189
2107392	30.003	1344	1792	15.6205	2.134
2325148	58.4719	11863	11863	29.6142	0.703893
1733600	101.007	17336	17336	35.9026	0.697322
2714208	28.5516	3462	3462	22.3607	0.540717
1843184	42.0085	2351	2351	18.6815	1.45876
1827504	30.003	2331	2331	16.2788	1.43566
2445800	79.5107	24458	24458	35.5106	0.634277
3226300	70.5147	32263	32263	53.8145	0.486359
1925504	53.5267	1964.8	5363	24.8395	1.00071
2417600	92.0373	12088	15695	40.7922	0.883054
2245300	63.0581	11226.5	17635	32.5576	0.660637
1606220	76.5158	8195	8195	24	1.2343
3250900	74.5264	32509	32509	45.793	0.394216
3277000	91.5257	16385	26455	50.4876	0.42092
3869040	25.5635	4935	4935	26.1725	0.140869
1864352	35.5439	1189	1386	17.8885	1.66207
4164608	35.9491	21248	21248	44.8219	0.211417
1892576	33.0713	2414	2414	16.6433	1.24368
2312700	59.9848	3854.5	7341	29.1548	0.516575
2910208	32.0547	3712	3712	17	0.760981
2965600	59.9848	29656	29656	37.6431	0.475533
2971500	51.5269	5943	11475	44.0114	0.756191
2064272	34.0389	2633	2633	17.6918	1.13678
2310448	39.5134	2947	2947	20.2485	1.14964
2481360	33.0713	3165	3165	17.4642	0.929847
2450784	23.9631	3126	3126	15	0.547624
3392368	30.5549	2163.5	2237	20.1246	0.137778
3851400	42.0085	19650	19650	49	0.348699
4281620	51.5269	21845	21845	39.1152	0.27833
2810640	23.9631	3585	3585	17.088	0.680745
2332400	27.0105	1487.5	2226	11.4018	1.92189
1882384	38.5511	2401	2401	20.2237	1.5259
1452000	85.0112	3630	5546	22.8035	1.48482
2033892	62.0506	5188.5	5878	21.2132	1.34253
589900	105.509	1179.8	2218	19.3132	2.06931
4353160	45.0505	22210	22210	49.98	0.264585
1618960	41.0116	2065	2065	17.4642	1.81906
3553700	50.5288	35537	35537	43.4166	0.513619
1603100	90.0019	16031	16031	42.5206	0.949272
2007824	38.0483	2561	2561	21.1896	1.21486
3592092	45.0505	18327	18327	45.2217	0.458353
2026640	32.474	2585	2585	16.7631	0.803335
2773008	23.0145	3537	3537	24.8395	0.234119
3490900	57.5501	17454.5	25386	48.2597	0.422015
2656976	31.5392	1694.5	2403	18.2483	1.0154
925512	84.4948	2361	2476	21.1896	1.9912
2515268	47.9793	12833	12833	31.8277	0.8963
3609500	61.4967	9023.75	17449	37.0135	0.227105
3722900	70.5147	37229	37229	58.2495	0.608194
1832992	39.0556	2338	2338	13	1.56768
1576624	35.0161	2011	2011	13.6015	1.84414
2518208	31.0253	3212	3212	21.0238	0.427475
1563884	66.0174	3989.5	5071	20.5913	1.60878
1639400	82.5357	8197	8464	35.3553	1.43405
2344944	32.474	2991	2991	15.5242	0.812224
4885888	29.4948	24928	24928	59.0085	0.178476
2751056	24.4952	1169.67	1753	17	1.92618
2521600	63.4431	6304	9014	33.1059	0.476578
1930992	33.4779	2463	2463	15	1.609
2521400	59.065	3602	8410	36.0555	0.677432
2559368	48.5105	6529	9177	31	0.750159
1848084	78.5116	9429	9429	37	1.10087
1928640	32.474	2460	2460	16.6433	1.48861
1702848	40.5628	2172	2172	18.0278	1.64579
1244000	86.0014	4146.67	7492	22.4722	1.43376
1988420	43.5451	1690.83	3582	19.2354	1.46507
2496452	60.5368	12737	12737	27.4591	0.453684
3637760	26.5649	4640	4640	29.1548	0.108667
2429616	24.4952	3099	3099	13.4536	0.929791
2414720	34.5264	1540	2288	15.8114	1.16635
3746736	34.0389	19116	19116	39.6232	0.43974
1832992	37.5133	2338	2338	17.4929	1.18021
2116212	64.0597	10797	10797	21.587	0.76281
1271256	62.5233	2162	3263	17.2627	1.59867
1666200	104.019	16662	16662	34.1321	1.07906
2846704	31.5392	3631	3631	19.4165	0.28029
4224700	51.9912	42247	42247	55.6058	0.526516
3537900	56.5007	35379	35379	30.8058	0.908482
899000	86.0014	2247.5	3254	20.3961	2.50265
3070928	28.0511	3917	3917	18.868	0.533826
1575500	76.9948	5251.67	9007	29	1.56713
4501000	54.9904	45010	45010	64.0078	0.340723
2716364	41.5245	6929.5	7660	21	0.937705
1635100	108.525	8175.5	13070	35	1.06367
2772224	31.5392	3536	3536	18.3848	0.568943
3023104	28.5516	3856	3856	21.095	0.586551
2393000	80.0036	23930	23930	22.8473	0.606385
2986256	42.5243	5078.67	8550	25.1794	0.719059
3966452	42.997	20237	20237	29.1548	0.363225
2010764	60.5368	3419.67	5132	18.4391	1.22422
2533104	61.4967	4308	5820	37.4833	0.535605
2551528	50.0192	4339.33	7372	21.0238	0.727085
1859648	32.0547	1186	1537	15.2971	3.4851
2465600	73.0228	24656	24656	24.3311	0.767557
2426400	80.0036	8088	16753	49.6488	0.884942
2801820	58.4719	14295	14295	34.4093	0.879474
2786100	72.5439	27861	27861	52.8394	0.468482
2903152	32.474	3703	3703	20.2237	0.182146
3148936	52.5787	16066	16066	35.5106	0.492374
738100	102.004	1845.25	3204	18.3576	2.20072
1002540	59.065	1705	2835	19.2354	2.14955
2507200	79.0188	8357.33	20576	35	0.514335
1865000	94.015	6216.67	8206	44.6542	1.3237
4817700	54.0445	48177	48177	58.0345	0.142658
2914912	25.5635	1859	2014	18.0278	0.297865
3388500	49.0423	11295	30461	33	0.475066
3365516	56.5007	17171	17171	44.7214	0.553067
2782612	47.5026	7098.5	11979	26.2488	0.326968
3441760	23.9631	4390	4390	27	0.410695
1709904	34.0389	1090.5	1275	16.9706	1.7548
3386880	27.0105	4320	4320	26.5707	0.500583
2551920	29.0105	3255	3255	20	0.481359
1585444	50.0192	1617.8	4362	14.8661	1.91336
2730672	31.5392	3483	3483	21.095	0.791439
2873948	51.0397	14663	14663	31.3209	0.520267
1767100	93.5211	8835.5	12620	28.3196	1.04908
2933728	27.5068	3742	3742	21.0238	0.576965
2544080	31.0253	3245	3245	16.7631	0.713794
829800	85.5282	2074.5	3248	15.1327	2.56875
1987244	57.5501	10139	10139	21.0238	1.13542
3018400	26.0262	1925	2629	15.2643	0.334578
3093468	37.5133	7891.5	11950	33.3766	0.315135
3066616	61.4967	7823	11765	30.5287	0.365649
1807904	65.5165	4612	6287	26.6271	1.10251
2669520	30.5549	3405	3405	19.3132	0.33971
3154228	59.065	16093	16093	45.7056	0.584319
4445600	47.5026	14818.7	16221	40	0.864247
3509772	38.0483	8953.5	15591	27	0.185058
3982900	39.9899	39829	39829	27	0.646309
2372776	51.0397	4035.33	8691	18	0.691703
4115216	27.0105	5249	5249	33.9559	0.0866968
2838864	28.5516	3621	3621	22.561	0.179294
2297904	35.0161	2931	2931	19.9249	0.937462
1772820	57.025	4522.5	6787	18.2483	1.14866
2827300	56.5007	7212.5	12721	21.9545	0.418922
2389800	80.0036	11949	21027	34.5398	0.551768
2976456	47.9793	3037.2	3902	25	0.629747
2770100	79.0188	27701	27701	38.5876	0.676557
2134832	31.5392	1361.5	1514	18.0278	1.36457
4074000	43.5451	40740	40740	44.6878	0.685332
2272816	33.4779	2899	2899	16	0.942112
3715180	51.5269	18955	18955	56.921	0.161975
2668540	60.9847	6807.5	11499	36.6879	0.777684
931700	98.0002	1164.62	1821	17.4642	2.17737
2437400	78.5116	12187	20799	46.1736	0.729961
1869056	57.5501	2384	3085	20.025	1.42405
3366692	56.5007	17177	17177	26.6833	0.303862
2864148	47.5026	14613	14613	19.8494	0.639235
1799868	41.0116	1530.5	2453	19.6469	1.38448
3547100	59.9848	35471	35471	41.2311	0.583533
2731456	30.5549	1742	2353	20.1246	0.523097
2822600	72.5439	14113	22673	42.0119	0.694845
3949204	50.5288	20149	20149	54.7449	0.347397
2693040	30.5549	3435	3435	23.0868	0.616795
4017608	38.0483	20498	20498	60.8276	0.273845
2279284	64.9774	11629	11629	49.1935	0.902925
1875916	76.9948	4785.5	7605	35.0571	0.842982
3077200	28.5516	3925	3925	21.9317	0.247537
4898040	41.5245	24990	24990	65.8559	0.156893
972160	92.0373	4960	4960	27.2029	1.91581
3037804	55.5347	7749.5	13068	32.3883	0.311945
1165400	95.032	3884.67	5615	37.3363	1.7142
5117756	37.5133	26111	26111	50.774	0.110868
3128944	28.0511	3991	3991	20	0.306315
3346700	42.997	17075	17075	41	0.447406
2593276	64.5375	13231	13231	30.0167	0.260622
892300	105.042	4461.5	8080	29	1.52969
3233412	57.5501	16497	16497	55.9464	0.182391
2649724	64.0597	6759.5	11185	42.72	0.883858
2824752	27.0105	1201	1502	15.2315	0.300279
2443900	91.5257	24439	24439	37.6431	0.724097
2083872	34.0389	2658	2658	17.0294	1.01734
2505500	87.0097	12527.5	22331	39.8497	0.726368
2440700	63.0581	4067.83	8001	32.2025	0.795334
2617776	25.5635	3339	3339	17.4929	0.541951
5057584	30.5549	12902	15198	43.6807	0.116131
2073300	88.028	20733	20733	32.2025	0.857548
3184500	83.0183	31845	31845	54.5894	0.869528
1431584	41.0116	1826	1826	14.2127	2.2413
2356704	31.0253	1503	2094	19.2354	1.07373
739900	118.492	2466.33	4390	21.6333	2.01151
2925104	30.003	3731	3731	23.3238	0.261094
3497100	81.5425	34971	34971	55.2268	0.49809
1438200	90.5186	4794	9693	23	1.66733
2875900	62.0506	7189.75	21774	51.4004	0.823757
3834544	22.5464	4891	4891	25	0.0626744
933940	68.0217	953	1352	11.6619	2.8838
1849456	32.474	2359	2359	16.2788	1.41413
2345336	64.5375	11966	11966	39.1152	0.697836
2097984	38.0483	2676	2676	20.8087	1.15536
3589348	58.032	18313	18313	52.3927	0.412572
1637500	49.0423	1364.58	5224	24.7386	1.84084
1673056	56.5007	1707.2	3442	21.9317	1.43044
3263792	25.5635	4163	4163	21.1896	0.337111
3213500	52.5787	32135	32135	36.0555	0.435044
3697344	59.065	18864	18864	51.0882	0.180047
2723200	93.5211	27232	27232	55.9017	0.628524
3051100	69.9686	30511	30511	32.45	0.606209
926296	80.0036	2363	3016	25	1.80844
3292016	23.0145	4199	4199	20.5913	0.361584
2440592	27.5068	1556.5	1615	16	0.541945
3608600	51.0397	18043	27735	42.8019	0.530232
2739700	62.5233	27397	27397	36.6879	0.318529
272500	124.991	908.333	911	14.8661	2.33229
2249296	30.003	1434.5	1611	16.4012	1.66398
3933328	54.9904	20068	20068	60.1664	0.312574
3191600	51.5269	31916	31916	26.0768	0.353628
3052112	27.5068	3893	3893	18.0278	0.384059
725100	92.0373	2417	3602	23.8537	2.2033
3211852	50.0192	16387	16387	51.4296	0.615581
3174416	58.032	16196	16196	48.8467	0.616559
284200	130.004	947.333	951	12.7279	2.2913
1271256	64.9774	2162	2547	15.5563	1.9067
1344100	86.0014	6720.5	9805	24.6982	1.88035
2422560	35.0161	3090	3090	17.2627	1.00098
3244400	63.4431	32444	32444	38.6264	0.309864
[truncated: 101 more rows]

## Sheet: Fig.2 S.aur
Total Area	Average Inscribed Circle Radius	Maximum Inscribed Circle Radius	Maximum Feature Radius	Inscribed Circle Radius 0.9 Percentile	Average Fluorescence S. aureus
1022140	70.9299	98.5718	35.4683	98.5718	2.28044
2041536	25.4519	34.5264	14.5602	34.5264	1.1352
3991736	27.5036	44.4995	49.1935	44.4995	0.856619
3813376	22.3036	22.5464	22.4722	22.5464	0.364432
3380216	28.0754	37.0136	30.0167	37.0136	0.646035
814200	36.9759	108.525	41.4849	97.034	2.14759
3018400	31.916	33.0713	18.0278	33.0713	0.514437
885000	36.7294	119.032	44.1022	100.019	1.98819
1665400	34.1777	105.042	43.566	81.5425	1.56903
1825700	34.6381	64.5375	36.6742	60.9847	1.45522
4145008	29.6271	52.9858	63.5059	52.9858	1.09276
1801900	32.9855	75.0436	28.0713	47.5026	1.03249
2852600	33.7337	70.5147	35.805	67.5356	0.988057
1438000	32.4249	68.0217	19.2094	66.0174	1.368
2994096	22.9758	25.5635	15.5563	25.5635	0.664304
1764784	24.3123	35.9491	17.8885	35.9491	1.32914
2235968	28.8505	50.0192	36.2215	50.0192	1.58323
1896496	28.7607	72.5439	25.2389	72.5439	1.01478
3250660	27.8638	45.5179	28.6531	45.5179	1.13461
614900	34.0274	80.4895	13.4164	66.0174	1.97591
4133640	26.7978	41.0116	31.3209	41.0116	0.66848
2420012	32.3798	59.9848	25.632	59.9848	0.990047
3317888	21.6724	26.5649	26.3059	26.5649	0.55002
2753212	25.8534	49.5235	28.8444	49.5235	0.586271
2827104	23.8586	27.5068	15.2643	27.5068	0.417237
2843568	24.8586	30.5549	19	30.5549	0.69163
2570400	31.1913	76.5158	33.6006	57.5501	1.05163
3965472	24.5403	46.4729	47.0425	46.4729	0.450103
3258100	28.8628	59.9848	40.8044	48.5341	0.612952
3191076	26.7863	42.5243	28.6531	42.5243	0.790213
2210200	30.5749	53.5267	26.2488	51.9912	0.763881
3634700	30.5354	63.0581	66.6108	59.5294	0.626176
5541000	24.2926	37.5133	60.4152	37.5133	1.3198
2985472	37.6796	68.0217	47.0106	68.0217	1.2155
2358076	27.5868	52.9858	18.1108	52.9858	1.00791
2149924	32.8662	56.5007	37.054	56.5007	1.29374
2528792	40.986	56.5007	27.4591	56.5007	1.19933
2251900	35.3718	83.5172	40.8044	75.0436	1.23961
2163840	27.014	33.0713	19.105	33.0713	1.24338
1832600	28.2224	51.9912	25	51.9912	1.29357
3051200	28.3953	62.0506	52.811	45.0505	0.921491
3031600	33.0749	83.5172	45.2769	75.0436	1.2098
2007432	43.9085	71.0431	38.5876	71.0431	1.3466
2777908	36.5489	69.5419	32	69.5419	1.07713
3650900	29.5435	69.0159	49.4975	58.032	1.10481
2700200	32.7549	62.0506	38.9102	62.0506	1.0476
2302608	21.9378	29.0105	15.2315	29.0105	1.00647
3406872	27.5299	43.5451	29	43.5451	0.763805
3574452	23.8906	46.0705	41.5933	46.0705	0.739215
1738912	28.4006	34.5264	15.2971	34.5264	1.21934
3971352	26.3201	55.5347	54.1202	55.5347	0.641964
4081900	26.4863	47.0278	53.1507	42.997	0.943322
1897476	33.0859	70.5147	33.121	70.5147	1.18715
2998800	29.2585	64.9774	36.4966	41.5245	1.1009
3675784	29.9473	49.0423	49.5177	49.0423	0.930843
2943800	26.9978	73.9928	31.4006	38.0483	0.842554
1563492	27.8436	45.0505	17	41.0116	1.71182
2312212	36.4115	65.5165	35.6931	65.5165	0.926289
889840	31.7747	68.0217	16.2788	68.0217	1.74628
3441760	28.5399	29.4948	18.2483	29.4948	0.245492
3775800	29.3219	51.9912	66.7533	38.5511	0.766596
2691472	25.1298	29.4948	21.1896	29.4948	0.401447
2165408	36.5768	68.0217	35.5106	68.0217	1.09523
2672200	32.7194	58.032	46.9574	50.0192	1.03015
1553888	37.2347	85.0112	45.8912	85.0112	1.55059
2797508	32.0034	61.4967	35.7771	61.4967	1.48903
2747920	24.4778	29.0105	19.4165	29.0105	0.844293
3378256	17.895	21.0799	16.7631	21.0799	0.318073
1615600	35.0013	75.0436	25.9422	54.9904	1.52993
2053296	29.9416	64.5375	27.5136	64.5375	1.00721
2627184	24.012	32.0547	16	32.0547	0.677578
2753408	26.5418	34.5264	19.6469	34.5264	0.770944
3375120	20.8764	22.054	17.4642	22.054	0.519399
4596600	26.8556	39.5134	57.3149	38.032	0.85877
4242224	25.5797	26.0262	32.5576	26.0262	0.507041
1750672	24.0241	35.5439	18.3576	35.5439	1.52519
3630704	29.5281	30.5549	21.2132	30.5549	0.30833
3332000	21.0444	21.5355	19.0263	21.5355	0.208125
4180288	17.0209	17.0382	22.4722	17.0382	0.285202
3169712	28.6318	44.0357	46.8615	44.0357	1.04959
982156	64.8866	95.032	21.4709	95.032	1.82689
2812992	24.2388	45.5179	36.0555	45.5179	0.87147
4203612	22.0004	32.474	31.241	32.474	0.549893
2774800	29.153	80.4895	25	50.5288	0.84053
2323776	26.2531	34.5264	19.7231	34.5264	0.847702
3028984	29.0998	53.5267	24.6982	53.5267	0.598135
1395520	39.345	42.997	17.4929	42.997	1.69068
3689112	27.159	37.5133	32.5576	37.5133	0.667554
2849056	25.5379	32.474	21.095	32.474	0.654047
3268496	19.5463	25.5635	21.1896	25.5635	0.419598
1049580	36.0005	81.0472	33.8378	81.0472	2.0689
2404528	24.5447	33.4779	19.6977	33.4779	0.833292
3089744	23.6617	29.0105	24.7588	29.0105	0.41587
2718500	28.777	64.5375	37.9473	57.025	0.814916
2601400	28.7677	76.9948	29.1548	44.0357	0.983948
1214808	26.5185	47.5026	15.2315	41.0116	1.47553
2524480	24.66	31.5392	17.2627	31.5392	0.586789
2760900	34.0319	74.5264	37.3631	56.5007	0.886698
2275400	26.5316	66.5385	26.6271	51.0397	1.22155
3175200	25.1003	46.4729	35.4401	46.4729	1.01609
3105620	27.4929	59.065	34.2053	59.065	0.787398
3132080	25.44	32.0547	19.4165	32.0547	0.822829
2933532	38.6669	67.5356	50.2195	67.5356	1.35573
3741500	30.3251	69.0159	53.1507	69.0159	1.04116
1539384	32.3049	79.0188	21.3776	79.0188	1.39547
2396688	33.795	35.9491	20.2485	35.9491	1.00653
3457900	32.7541	67.0128	59.1354	67.0128	1.09548
1821232	22.0648	28.0511	15	28.0511	1.29324
3288900	36.5019	76.5158	44.9444	76.5158	1.20721
3141096	36.9167	62.0506	42.5793	62.0506	1.01424
2850624	24.3384	33.4779	20.6155	33.4779	0.603188
1575700	32.3408	78.5116	26.1725	51.5269	1.33802
1742900	32.1789	82.5357	47.5079	52.5787	1.44801
1957400	33.1907	90.5186	40.1123	62.0506	1.23708
2046436	28.0675	47.0278	20.8806	47.0278	1.36936
2369248	25.8711	33.0713	17.4642	33.0713	0.749676
1831620	34.7413	70.5147	33.5261	70.5147	0.934063
1548400	39.7658	42.5243	20.8806	42.5243	1.65921
2961756	26.2926	50.0192	33.8378	50.0192	0.67973
3068576	23.8172	31.0253	22.2036	31.0253	0.394063
3500100	29.3805	58.4719	33.2415	49.9853	0.826753
681492	38.3186	72.0132	16.6433	72.0132	2.24145
842400	32.6672	82.5357	14.8661	56.5007	1.8062
2167956	32.401	64.9774	38.2099	64.9774	1.06522
1748320	28.1698	35.9491	11.7047	35.9491	1.14941
3791800	25.4681	47.0278	56.7186	39.9899	0.762549
2542512	20.5775	26.5649	16.1245	26.5649	0.757572
2372384	22.0001	32.0547	18.0278	32.0547	0.80936
3301424	22.8038	24.4952	23.3452	24.4952	0.352597
3341212	30.5401	60.5368	38.3275	60.5368	0.602913
2217936	41.3105	65.5165	42.2966	65.5165	1.10571
1156100	38.1082	107.506	37.9473	98.7009	2.02696
2491552	26.8505	32.0547	18.1108	32.0547	1.05186
5018776	28.2177	50.5288	57.7235	50.5288	0.740004
2303392	27.0969	27.5068	16.4012	27.5068	0.889356
2964892	27.0701	63.4431	27.2947	63.4431	0.764171
2243808	25.636	33.0713	17.0294	33.0713	0.859333
2166976	26.5437	34.5264	15.5242	34.5264	0.834018
2505664	22.5814	33.0713	23.7697	33.0713	1.1095
4638144	24.3831	34.0389	48.0208	34.0389	0.921535
2261056	28.9387	62.5233	30.6757	62.5233	1.08616
2802016	17.9454	22.054	16.1555	22.054	0.516896
3925300	27.8683	66.5385	49.7695	66.5385	1.13045
2595200	29.0587	59.065	37.054	47.9793	1.11097
2006844	38.631	73.0228	21.095	73.0228	1.04578
2348864	23.2227	24.4952	17.0294	24.4952	0.713423
2456272	25.2058	46.0705	26.8328	46.0705	0.977155
3400012	27.6594	39.0556	41.1096	39.0556	1.04581
1434132	31.2674	81.5425	34.0588	81.5425	1.49699
3395504	27.6929	28.5516	20.8087	28.5516	0.287817
3014480	26.1409	26.5649	15.5242	26.5649	0.631173
2511400	32.8721	71.4831	37.7359	68.1558	0.929007
1891000	31.3259	66.0174	23.0217	42.997	1.13352
3193820	27.8131	50.5288	30.2324	50.5288	0.679102
2286144	32.689	66.5385	30	66.5385	0.933609
2493120	25.4709	32.0547	16.1245	32.0547	0.587355
2457840	22.8325	29.0105	18	29.0105	0.943139
2698528	24.4038	30.5549	17	30.5549	0.744712
2705780	30.2244	57.025	49.0306	57.025	0.841123
3266800	25.4569	64.0597	26.9258	40.5628	0.525465
1823584	23.2219	35.5439	16.5529	35.5439	1.14723
2170504	27.4819	50.5288	30.8707	50.5288	1.14861
2483712	28.1073	63.4431	47.3814	63.4431	0.739597
2100336	25.7459	35.0161	18.3576	35.0161	0.53598
3231844	26.4512	59.9848	39	59.9848	1.09942
3434700	30.6802	53.5267	44.3847	41.0116	0.975127
1876500	35.0315	76.9948	27	51.9912	1.46549
2803584	23.2033	30.003	17.4642	30.003	0.742353
2165800	36.1564	71.4831	29.0172	71.4831	0.962167
1808900	32.4436	71.4831	25.4558	56.0113	1.31408
4076800	18.0044	20.0585	20.6155	20.0585	0.250235
2215584	22.959	30.003	17.6918	30.003	1.18275
3451168	23.2675	24.4952	18.3848	24.4952	0.601786
2147376	27.3033	34.5264	16.4012	34.5264	0.952366
2378460	27.6194	56.5007	30.4138	56.5007	0.913382
2734788	34.728	54.9904	28.0179	54.9904	1.17883
3321808	19.2854	23.541	22.3607	23.541	0.409515
1485300	33.8786	85.5282	17.088	49.0423	1.60725
1749000	30.6535	90.5186	26	46.8025	1.20321
2598960	26.4642	30.5549	17	30.5549	0.635752
3307700	30.4274	63.0581	35.171	42.997	1.01462
1785168	24.1698	35.5439	18	35.5439	1.4192
2410016	26.1597	33.4779	19.4165	33.4779	0.753859
3581800	26.4607	62.5233	32.2025	46.0705	0.892627
3391200	32.3084	76.5158	57.2713	57.5501	1.12185
1795500	31.9489	83.0183	24.0832	52.5787	1.16228
4030544	21.7273	22.054	30.6757	22.054	0.262745
4048772	28.4889	40.5628	49.366	40.5628	0.943907
2768304	24.2853	27.5068	21.5407	27.5068	0.623481
2058588	34.2985	62.0506	36	62.0506	1.03826
2136988	30.2377	60.9847	36.3456	60.9847	1.17537
2229500	29.074	50.0192	23	50.0192	1.14676
1493912	31.1552	64.5375	19.6469	64.0597	1.01728
3360224	23.259	29.4948	27.2947	29.4948	0.436226
4937044	25.8125	36.5506	62.2896	36.5506	0.676184
2102688	21.8622	22.5464	13.0384	22.5464	0.497717
2751056	30.7069	56.5007	30.2655	56.5007	0.775829
3423728	22.3839	28.5516	22.1359	28.5516	0.789732
1309600	31.2762	95.4948	19.6977	46.0705	1.44935
5251800	23.6703	37.0136	74.5453	37.0136	0.972835
1963900	40.1431	104.503	40	104.503	1.68519
2569952	32.5296	58.4719	23	58.4719	0.878776
2630712	28.1563	54.0445	23.4094	54.0445	1.05275
1202600	31.751	94.503	29.1204	49.0423	1.73529
1846320	29.6571	51.9912	25	51.9912	1.27795
1677900	38.0023	88.4915	48.4149	70.5147	1.43329
2773792	24.246	31.0253	22.6274	31.0253	0.773258
3464496	28.344	29.4948	21.5407	29.4948	0.229551
2128500	33.5432	59.9848	34.0588	58.032	1.13591
4111296	18.9629	21.0799	25.2389	21.0799	0.623941
2266000	31.6658	61.4967	29.1204	56.0113	1.3364
2241400	35.2074	64.0597	38.2753	54.0445	1.26871
2250276	24.7737	52.9858	21.8403	51.9912	1.07353
3199504	24.2087	28.0511	26.4764	28.0511	0.360984
2535064	29.8313	59.5294	24.0832	59.5294	0.931341
2907268	29.806	66.0174	43.4166	66.0174	0.851611
2089360	22.6126	29.4948	15.6205	29.4948	1.08368
1762432	24.7956	35.0161	18	35.0161	1.52364
2960384	20.659	26.5649	23.7065	26.5649	0.551443
1868272	27.8251	47.9793	22	47.9793	1.16694
2808288	25.1777	29.4948	18.2483	29.4948	0.446895
1313788	28.088	63.0581	15.5563	63.0581	1.5966
3340036	25.2534	51.9912	38.8973	51.9912	0.599268
3634300	27.9476	51.0397	37.5899	46.4729	0.787373
2653840	23.3985	26.0262	15	26.0262	0.399456
2497040	26.4916	34.0389	21.1896	34.0389	0.60884
1987244	44.6478	74.5264	33.0151	74.5264	1.18882
3057600	29.1603	57.5501	35.3553	57.5501	0.789405
3019968	24.1797	29.0105	18.0278	29.0105	0.34765
2210096	25.2052	35.0161	13.6015	35.0161	0.69945
3801028	31.0361	51.0397	43.2897	51.0397	1.11178
1811236	36.3389	75.494	40.4475	75.494	1.61153
2307312	22.108	30.5549	18.6011	30.5549	1.32661
3691856	27.1984	28.0511	27	28.0511	0.713213
1999396	32.2977	68.509	24	68.509	1.24332
2886900	31.5923	62.5233	46.1736	49.5235	1.18987
1389300	37.2235	109.022	25	90.0019	1.69453
3479588	24.425	39.0556	31.241	39.0556	0.787819
1398656	41.8391	44.0357	15.2315	44.0357	1.63457
3397856	30.2452	31.5392	23.3452	31.5392	0.356732
2868656	20.224	26.5649	16.5529	26.0262	0.293503
1428644	34.1547	56.0113	18	56.0113	1.48264
3622080	19.2565	25.0795	24	25.0795	0.368306
2598960	28.4836	55.5347	23.8537	54.9904	0.824829
3720080	19.6893	23.9631	25.807	23.9631	0.280336
1679328	36.387	39.0556	19.105	39.0556	1.45858
2379440	26.026	32.474	19.4165	32.474	0.653145
3017224	28.2301	38.5511	25.7099	38.5511	0.958564
1390032	26.8158	37.5133	13.0384	37.5133	1.51589
3957500	25.2557	46.4729	58.2151	35.0161	1.04882
2785160	28.872	56.5007	44.2719	56.5007	0.96211
2377100	31.5385	79.0188	31.6228	63.4431	1.0442
3392564	27.3514	45.5179	44.7214	45.5179	0.986695
3506244	27.7023	42.0085	27.4591	42.0085	1.19701
2316720	25.0258	31.0253	18.9737	31.0253	0.572197
3579548	24.5263	44.0357	36.1248	44.0357	0.591619
1563296	28.0432	36.5506	16.4924	36.5506	1.36863
2206176	21.5153	28.5516	16.7631	28.5516	0.95314
2196768	22.9239	33.0713	14	33.0713	0.956519
3655400	28.9145	48.5105	41.0122	48.5105	0.940006
1856300	37.5723	107.012	31.7805	107.012	1.04255
1301636	32.226	79.0188	19	79.0188	1.18888
3720400	30.6079	72.5439	55.0273	72.5439	0.826489
3383744	21.4469	26.5649	19.8494	26.5649	0.777185
3358656	20.2144	28.0511	27.5136	28.0511	0.600235
1337700	35.9454	67.5356	32.7567	67.5356	1.94386
3067792	24.6325	33.0713	24.1661	33.0713	0.554371
3055248	22.2871	27.5068	16	27.5068	0.477971
2823184	28.7953	59.5294	28.8617	59.5294	0.728007
1525664	24.7797	31.5392	12.2066	31.5392	1.89667
2563400	33.5215	77.5489	39.2046	57.5501	0.999833
4902940	24.0341	42.997	64.2028	42.997	0.901306
2656976	25.8425	30.003	22.8035	30.003	0.611112
1293992	32.9242	63.4431	15.5563	63.4431	1.96748
2228100	28.809	73.0228	32.6497	43.5451	0.97288
596500	34.0027	86.5346	15.2315	54.5166	2.05424
3941560	28.1168	47.9793	58.0086	47.9793	0.996407
2661484	25.9193	66.5385	35.0143	66.5385	0.756571
3260656	18.1333	20.0585	22.0227	20.0585	0.36664
2539376	25.9038	32.0547	20.2485	32.0547	0.725948
2953328	22.6379	25.5635	19.6469	25.5635	0.403261
1254792	38.5652	83.0183	27.0185	83.0183	1.70688
2777124	27.0314	49.5235	23.8537	49.5235	0.938417
1239300	40.1281	104.019	32.7567	104.019	1.78457
3252816	29.1111	30.003	26	30.003	0.405613
2083088	25.8063	28.0511	13.8924	28.0511	0.688429
2341024	33.8074	35.5439	15.5563	35.5439	0.906772
3052112	20.3336	23.9631	18.6815	23.9631	0.429161
2588768	29.73	62.5233	30.8707	62.5233	1.05275
3056816	23.5465	31.5392	18.868	31.5392	0.341897
1926288	36.7862	38.5511	15.5242	38.5511	1.11536
4087400	32.4717	79.5107	70.6045	79.5107	0.777034
1786300	34.2811	64.5375	22.2036	58.4719	0.930433
1787200	34.1118	76.9948	34.176	59.065	1.41443
4313200	25.1669	56.0113	70.2638	39.5134	0.817941
1502600	31.5002	51.5269	21.2132	49.0423	1.1324
2388848	25.823	35.0161	19.799	35.0161	1.4344
1609552	40.7797	45.0505	18.868	45.0505	1.66159
1540560	38.2259	41.0116	14.3178	41.0116	1.87379
1434328	37.2964	81.5425	31.9531	81.5425	1.98323
1177764	28.2537	68.0217	15.2315	68.0217	1.91539
3388840	23.2484	37.0136	29.1548	37.0136	0.511222
3272100	34.7332	69.0159	58.2495	69.0159	1.02108
2475872	27.2714	33.0713	18.4391	33.0713	0.995693
1768900	29.26	61.4967	20.6155	48.5105	1.18851
4408000	24.0311	48.5105	50.636	37.0136	1.11073
2974300	32.3772	56.0113	32.7567	56.0113	0.813658
3809456	19.5522	19.5522	26.3059	19.5522	0.249344
2085440	23.1391	35.5439	18.0278	35.5439	1.11786
1886000	32.8751	85.0112	32.7567	67.5041	1.23747
3023500	32.1093	85.5282	30.4138	82.1244	1.10264
2983120	28.016	29.4948	16.5529	29.4948	0.35888
1541344	24.7265	39.0556	16.5529	39.0556	1.61988
2555000	31.8567	69.0159	36.7696	59.9848	1.06527
1749100	29.9289	74.5264	25.318	52.5787	1.14821
3616592	30.621	31.0253	23.3452	31.0253	0.255764
2964304	24.9689	31.5392	23.3452	31.5392	0.470594
2502200	31.7968	80.4895	46.0977	44.4995	1.28317
1666000	27.3313	39.0556	16.2788	39.0556	1.39116
2082600	36.21	76.5158	38.1838	71.0431	1.10319
2613072	31.9562	50.0192	33.2415	50.0192	0.957451
3285548	34.7404	64.0597	43.3244	64.0597	0.817593
3367400	31.3019	47.0278	32.249	47.0278	0.646745
2285360	22.2134	32.474	16.1555	32.474	0.999496
1161900	38.8733	86.5346	32.311	86.5346	1.65621
1891792	27.5887	36.5506	19.2354	36.5506	0.653014
2474304	34.7912	36.5506	25.9422	36.5506	0.943038
2383100	28.6981	74.5264	25.2389	37.0136	0.815996
2615800	28.4188	82.0076	33.9706	45.0505	0.494727
2643648	24.0799	31.5392	24.1661	31.5392	1.05649
1959216	24.4419	34.0389	16.1245	34.0389	1.56134
3706360	24.696	47.0278	36.8782	47.0278	0.849557
1974112	27.149	38.5511	17	38.5511	1.42356
1870820	35.5309	73.0228	22.6716	73.0228	1.4315
679800	34.2439	102.004	15.0333	54.9904	2.0805
3226552	33.1841	68.509	52	68.509	1.03245
2068780	31.7774	51.0397	20.6155	50.5288	1.05505
3414320	25.3625	26.0262	22.3607	26.0262	0.387771
2811424	38.3736	59.9848	41.6173	59.9848	1.10918
2521148	24.1637	42.997	19.799	39.5134	0.805936
2280656	31.017	58.4719	28.0179	58.4719	1.07859
1997632	32.2089	69.5419	31.4006	69.5419	1.20968
4177740	26.7404	54.0445	68.0955	54.0445	0.951216
2423800	31.2345	65.5165	42.72	63.0581	1.30207
1672000	27.8424	57.5501	23.0868	50.0192	1.39243
1546636	31.2659	67.0128	24.0416	67.0128	1.39183
2968200	28.3268	50.0192	34.6699	45.0505	0.796376
3754300	30.4363	59.9848	44.2832	59.9848	0.852187
3734192	18.5541	18.584	16.6433	18.584	0.220399
2103864	29.5204	54.9904	27.0185	54.9904	0.957565
3542896	28.951	59.065	42.72	59.065	0.866641
2079000	38.6465	76.9948	40.7185	76.9948	1.28057
1811040	32.0467	64.0597	32.2025	64.0597	1.09759
2438828	29.8285	54.9904	30.0832	54.9904	0.859973
4353944	24.3163	34.0389	59.0085	34.0389	0.664315
2121308	32.9857	69.0159	26.4197	69.0159	1.12388
2652664	30.5895	59.065	40.4475	59.065	0.716375
2319072	22.0936	30.003	17	30.003	0.484687
3300052	29.6569	43.5451	31.0644	43.5451	0.908445
3430588	26.4671	49.5235	46.9574	49.5235	0.356424
2881200	24.935	31.5392	20.025	31.5392	0.350152
2345500	33.7756	73.5115	31.7805	53.5014	1.29153
2501900	39.0671	104.503	40.7063	104.019	1.42064
3513200	32.6903	59.065	47.8017	59.065	1.24346
1336700	37.6889	113.018	42.45	113.018	2.09454
2130912	25.5521	34.5264	18.1108	34.5264	1.19022
2358272	27.3754	39.0556	20.2485	39.0556	1.08567
4071312	19.2993	20.0585	26.4197	20.0585	0.409246
2956464	24.0997	27.5068	26.3059	27.5068	0.906794
2932552	30.8284	60.5368	33.6006	60.5368	0.795753
4026624	25.2779	44.4995	56.0089	44.4995	0.630393
4097300	23.4821	41.0116	45.1885	32.474	0.764388
1469300	43.6355	110.548	27.4591	110.548	1.5525
2025072	25.6527	35.0161	15.5563	35.0161	0.891566
2950388	30.4062	58.032	47.3814	58.032	1.00232
3490172	23.3512	45.5179	35.609	45.5179	0.742677
4039756	27.9344	50.5288	63.7809	50.5288	0.801943
2016448	30.5743	63.0581	26.0768	62.5233	1.12548
3025652	31.3443	58.032	33.2415	58.032	0.706861
2845136	22.0414	27.5068	18.0278	27.5068	0.488402
1923936	33.0994	67.5356	39.1152	67.5356	0.966214
2576400	32.8584	85.0112	39.6611	83.5172	1.0403
2463720	34.241	59.9848	32.6497	59.9848	0.974252
2660896	20.1949	23.541	17.4642	23.541	0.523588
2533888	25.42	32.474	18.0278	32.474	0.594124
3322200	26.6595	57.5501	33.9706	57.5501	0.608042
2977632	25.3102	33.0713	24.5153	33.0713	0.420565
2928800	32.9854	86.5346	53.3385	78.5116	0.804129
1928000	33.8659	90.0019	26.9258	53.5267	1.35309
2145808	23.2882	31.0253	12	31.0253	0.693469
2336320	34.8523	36.5506	20	36.5506	0.950063
4988984	20.8749	33.4779	47.0106	33.4779	0.47753
4378836	23.6084	29.0105	42.9535	29.0105	0.622453
1230900	35.7569	88.028	27.7849	75.494	1.43969
2038400	23.531	30.003	19.2354	30.003	1.68217
2642864	19.8715	25.5635	17	25.5635	0.903052
3070732	30.861	60.5368	44.5533	60.5368	1.02057
2160100	33.448	68.509	34.2053	50.5288	1.38339
1499008	39.7208	41.5245	18.7883	41.5245	1.89846
1636992	36.3619	38.5511	16.9706	38.5511	1.73968
3207344	22.5959	23.9631	17.4642	23.9631	0.784999
2174400	35.1567	93.0348	42.2966	71.4831	1.57827
2410016	26.4381	34.0389	19.3132	34.0389	1.1993
3103464	33.8863	52.5787	41	52.5787	1.03952
1085840	44.3313	47.9793	16.1245	47.9793	1.95297
2824600	31.4051	63.0581	33.7343	50.0192	1.01097
1221100	35.7885	96.4896	23.1948	65.0361	1.61402
3285156	29.8248	53.5267	42.19	53.5267	0.741118
2137184	24.144	30.5549	18.3848	30.5549	1.12183
1956864	23.6364	32.474	18.0278	32.474	1.01564
2700880	21.9953	32.0547	18.3848	32.0547	0.615438
2201668	29.0426	60.5368	22.3607	60.5368	0.96899
2396688	25.777	35.0161	15.5242	35.0161	0.607535
2533104	24.0509	27.5068	12.6491	27.5068	0.523886
3177300	33.0076	79.5107	49.3356	79.5107	0.966789
2576224	21.5779	28.5516	15.8114	28.5516	0.648312
1176784	35.047	76.5158	16	76.5158	1.39569
3780448	18.7331	22.054	22.3607	22.054	0.26979
2101904	22.4511	34.0389	17.8045	34.0389	0.858975
3485664	20.5619	21.5355	18.3576	21.5355	0.194742
2622480	24.9604	31.5392	21.4709	31.5392	0.644089
3269700	28.2808	66.5385	26	46.0705	0.613697
1751100	33.2272	94.015	38.6005	45.5179	1.26967
3185784	30.7988	47.5026	32.2025	47.5026	0.82413
2690688	30.6304	58.4719	37.3363	58.4719	0.650054
3067400	25.8205	46.0705	30.5287	46.0705	0.566895
2754192	24.2916	33.4779	19.6469	33.4779	0.482704
1644048	39.7224	42.5243	21.3776	42.5243	2.0221
3217536	21.7548	25.0795	17	25.0795	0.597718
2931572	33.1658	59.5294	33.2866	59.5294	0.721112
1713040	34.5819	37.0136	11.1803	37.0136	1.41436
2704300	33.0417	69.9686	31.9061	51.0397	1.1907
3069360	21.6275	23.9631	15.6525	23.9631	0.739157
2580144	20.4748	27.0105	16.1555	27.0105	0.613263
1437800	28.9603	71.0431	24.5967	69.0159	1.4733
1857600	31.531	59.5294	26.6833	57.5501	1.20037
2611000	34.5487	87.5222	39.1152	87.5222	1.1096
2000964	35.353	63.4431	22	63.4431	1.34276
3680400	33.5552	59.5294	66	59.5294	0.945111
782200	40.7137	90.5186	25.807	90.5186	1.85355
3878056	25.3392	43.5451	35.5106	43.5451	0.827592
2534700	36.0966	67.0128	35.7351	63.4431	1.16951
1519400	32.9114	66.0174	19.105	50.0192	1.29784
2349800	44.0291	82.5357	50.6063	82.5357	1.30991
3802400	21.1077	24.4952	18.4391	24.4952	0.230863
2029580	35.6898	73.9928	35.1141	73.9928	1.31692
1178156	38.0846	84.0093	15.2643	84.0093	1.53381
1620800	32.5027	107.012	21.0238	86.4813	1.49771
1648900	37.8835	106.026	32.0156	106.026	1.2769
2702800	35.3658	85.5282	47.3814	85.5282	0.890479
4521916	27.0833	47.9793	44.7214	47.9793	0.697046
4898040	22.9429	32.0547	47.1699	32.0547	0.574565
2553488	21.6895	25.5635	18.7883	25.5635	0.534794
2737532	29.4103	54.0445	37.4833	54.0445	0.825704
2324560	31.6332	33.4779	17.6918	33.4779	0.699874
1951500	28.4763	90.0019	25	37.5133	0.914805
2635024	21.8022	30.003	20.2485	30.003	0.644058
1952500	31.3594	64.9774	16.1555	64.5375	1.04246
2600528	25.8989	32.0547	19.6469	32.0547	0.412772
2637376	22.1494	34.0389	20.6155	34.0389	0.668298
1490188	31.3383	72.5439	29	72.5439	1.47028
528200	37.8458	119.032	15.2315	87.5222	2.56073
3026044	33.6993	65.5165	52.4023	65.5165	1.22608
2572304	26.0912	32.474	20.0998	32.474	1.19512
3448032	18.7813	21.0799	18	21.0799	0.313241
2293984	34.4755	37.0136	20.5913	37.0136	1.27524
1884736	28.384	39.0556	20.2485	39.0556	1.34158
3494288	28.0504	29.0105	24.8395	29.0105	0.467644
1195400	37.0059	96.4896	24	75.0436	1.85086
3244192	20.7447	22.054	18.9737	22.054	0.258916
3298900	29.0355	59.5294	48.0104	55.5347	1.04368
673600	39.3607	127.032	20.8087	127.032	1.72267
4021800	31.2328	45.5179	55.5788	45.5179	0.906125
1957400	33.3737	99.002	26.6271	66.8838	0.997343
1945200	34.0854	64.9774	35.2278	64.0597	1.15195
2452352	21.3766	25.5635	15.8114	25.5635	0.793811
1204700	33.4617	79.0188	23.1948	49.5235	1.77644
3619728	28.6078	54.0445	42.72	54.0445	0.724515
2230480	25.4268	33.4779	17.1172	33.4779	0.976805
2255568	23.6864	33.0713	18.9737	33.0713	0.94292
3203200	30.4674	73.9928	55.3263	51.5269	0.835539
822024	34.6338	82.5357	21.3776	82.5357	1.79244
2408448	26.2218	33.0713	18.0278	33.0713	0.783951
5378100	24.141	37.0136	60	37.0136	1.00992
3310244	26.9256	42.0085	34.176	42.0085	0.59412
1850700	27.5715	58.032	25.0599	47.9793	0.870796
2135400	30.3147	66.5385	29.4279	56.5007	1.0212
3850224	20.015	21.5355	24.1868	21.5355	0.236169
3138352	24.1399	32.0547	28.0179	32.0547	0.418486
3353600	26.3939	71.0431	36.4005	45.5179	0.861019
1068300	42.4905	103.555	24.6982	103.555	1.61419
1950984	29.9824	67.0128	22.2036	67.0128	0.97467
509600	36.2592	121.521	15.2643	85.5282	1.75096
2292416	25.5958	33.0713	19.4165	33.0713	1.59533
3448032	22.3133	29.0105	19.2354	29.0105	0.336074
1478624	27.4699	39.5134	16.2788	39.5134	1.63815
2962540	28.4022	59.065	43.6807	59.065	1.19899
2459604	31.2934	63.4431	31.0483	63.4431	1.36747
1707748	28.9015	54.9904	18.4391	54.9904	1.52503
2708720	23.8403	24.4952	15.6525	24.4952	0.608955
1112400	35.7542	118.492	19.2354	87.5222	1.84868
4285736	23.3354	40.5628	34	39.9899	0.690324
4248300	27.4531	51.5269	40.7922	47.0278	0.747336
2603000	29.9464	59.5294	33.9706	54.5166	1.01976
1054284	33.4912	75.494	18	75.494	1.51897
2359840	26.041	33.4779	18.9737	33.4779	0.899386
1880816	28.1143	33.4779	17	33.4779	0.908784
5161268	22.1508	29.4948	52.9528	29.4948	0.710632
3545248	30.0954	52.9858	53.2635	52.9858	1.00156
2207000	33.5702	63.0581	32.573	52.5787	1.06237
2537808	26.1794	34.0389	19.6977	34.0389	0.662237
2363760	24.0455	27.0105	15.0333	27.0105	0.660055
3338272	19.1768	24.4952	19.4165	24.4952	0.19194
2173500	27.9297	55.5347	19	46.4729	1.0646
1758120	28.3937	50.0192	21	50.0192	1.08888
2348864	26.0845	35.5439	22	35.5439	0.908542
4123840	22.0579	22.5464	18.4391	22.5464	0.315185
1297520	32.4272	73.0228	23.8537	72.5439	1.21306
4292400	22.9423	36.5506	52.4976	36.5506	0.661547
2303392	30.7821	43.5451	22.4722	43.5451	0.919064
1527232	27.4856	39.9899	17	39.9899	1.43717
2796528	34.5758	36.5506	17.2627	36.5506	0.430586
2044100	35.6228	93.0348	47.4236	92.137	1.08327
3706360	28.5791	47.5026	33.2415	47.5026	0.386161
2779280	22.0585	27.5068	17.088	27.5068	0.315889
3761632	19.4057	22.5464	22.4722	22.5464	0.202742
2214800	37.7336	40.5628	18.0278	40.5628	1.74578
1939616	23.6052	37.0136	14.0357	37.0136	1.42872
2451176	28.016	49.0423	20.2485	48.5105	0.623171
3559752	25.1266	41.5245	29.6142	41.5245	0.643398
4434500	25.6097	46.0705	46.8722	46.0705	0.648437
4020744	24.3324	40.5628	43.8406	40.5628	1.0206
3413536	26.3322	47.9793	32.0156	47.9793	0.879143
914928	33.8802	72.0132	16.0312	72.0132	2.13113
2702000	36.1664	95.4948	40.2244	95.4948	1.21714
2118956	30.5776	55.5347	42.4264	55.5347	1.14294
2137300	36.7789	92.5082	25.7099	92.5082	1.46685
2476460	30.7254	50.0192	18.6815	50.0192	0.876728
2832984	31.7363	54.0445	41.0488	54.0445	1.09616
1100000	33.7735	68.0217	16.1555	59.065	1.7659
1587400	33.2735	74.5264	24.8395	54.9904	1.32235
2319100	30.8677	73.0228	26.0768	42.997	0.897273
2041400	33.8228	92.0373	27.4591	72.0132	1.12268
3481744	33.5948	47.5026	56.0803	47.5026	1.14587
2417300	26.7557	66.0174	30.8058	39.9899	1.00245
2463800	35.6977	59.5294	38.2099	55.5347	1.20787
2129540	42.9892	60.9847	40.7922	60.9847	1.26041
2538900	29.148	67.5356	25.7099	50.5288	0.87013
4455500	25.8545	45.5179	50.6952	42.9091	0.706006
565300	41.7456	96.4896	14.1421	91.2462	1.82612
2913344	24.9141	32.0547	18.6815	32.0547	0.490098
1357104	24.5715	35.9491	13.4536	35.9491	1.47105
3963120	25.3371	42.5243	44	42.5243	0.648449
3007424	24.786	30.5549	17.4642	30.5549	0.471652
1965488	27.4366	35.5439	17.8045	35.5439	0.719981
2192064	26.5061	34.5264	15.1327	34.5264	0.686218
2078384	39.8778	42.997	24.4131	42.997	0.92131
2148944	32.5115	33.0713	19.105	33.0713	0.793974
2530100	32.9016	80.0036	42.2019	52.9858	1.23189
3997616	24.5823	42.0085	42.72	42.0085	0.7404
1905500	29.3179	73.5115	42	51.5269	1.45682
2178736	23.088	33.0713	23.5372	33.0713	1.39158
2030952	39.1083	63.0581	25.4558	63.0581	1.47698
3357872	29.4762	30.5549	24.7588	30.5549	0.467339
2055256	33.2483	64.5375	27.1662	64.5375	1.13454
3658300	26.7876	47.0278	44.1022	46.0705	0.823772
2532320	23.0023	33.4779	20.8087	33.4779	0.886011
1911392	34.0236	60.5368	23	60.5368	1.19889
2949604	30.9529	57.025	56.0357	57.025	1.06075
3535056	22.1259	23.541	20.6155	23.541	0.329132
3872300	29.8522	75.494	45.4533	75.494	0.642424
2562800	29.3551	82.0076	33	46.0705	0.891275
3187548	27.2922	52.5787	26.9258	52.5787	0.721215
3092880	30.9091	32.474	22.6274	32.474	0.51797
1739400	31.911	78.5116	21.8403	45.5179	1.29581
2298688	23.4318	30.003	18.3576	30.003	0.782941
2726200	31.6948	59.5294	33.6155	51.0397	0.657219
2441376	25.8625	34.5264	21.8403	34.5264	0.777015
3867276	25.4821	47.9793	28.178	47.9793	0.754332
2150400	32.6278	88.999	38.2753	54.9904	1.04559
2155216	42.1497	73.5115	31.7805	73.5115	1.02562
2070544	35.3084	36.5506	18.6011	36.5506	1.00935
3421768	33.0278	60.9847	58.1808	60.9847	1.08396
1972152	28.9324	52.5787	22.4722	51.9912	1.06061
3423500	33.6731	69.9686	37.9473	69.9686	0.828281
3252816	23.9402	24.4952	24.0832	24.4952	0.245688
1686384	38.2479	41.5245	23.0868	41.5245	1.35189
2103668	32.0868	64.0597	36.0555	64.0597	0.819993
4037208	27.1673	57.025	62.1289	57.025	0.613686
3296100	32.1011	69.9686	30.5941	69.9686	0.654247
1305360	32.6134	64.9774	19.2354	64.9774	1.06652
2387280	27.4673	33.4779	21.0238	33.4779	0.968107
1904336	24.6961	34.0389	16.4924	34.0389	1.67912
2305100	31.3223	88.4915	39.4462	51.5269	1.38915
3503696	20.196	23.0145	25	23.0145	0.458783
2811600	31.1594	74.5264	23.3452	67.5356	0.933561
4896276	26.0207	39.9899	66.1211	39.9899	0.901257
2746352	25.4924	32.474	18.3576	32.474	0.828006
1348088	34.7589	73.5115	17.72	73.5115	1.54975
2580928	24.9737	32.0547	15.8114	32.0547	0.548602
1136900	34.6917	66.5385	26.1725	57.025	1.91123
1814300	35.5453	59.065	35.2278	55.5347	1.48801
3514800	29.4557	64.9774	69.5845	53.5267	1.06936
3005856	19.9381	24.4952	16.9706	24.4952	0.318322
2013312	27.0162	37.0136	21	37.0136	1.16713
1253800	35.7512	86.0014	25.807	66.5385	1.56985
2473520	28.0997	59.9848	35.8469	59.9848	1.11627
1816300	34.4745	84.0093	42.107	74.5264	1.26408
4928616	25.7856	42.5243	71.8401	42.5243	0.685409
946300	37.8496	115.998	18.6011	115.998	1.94497
4019568	18.2443	19.5522	25.1794	19.5522	0.419062
2314956	29.3949	64.5375	30.8869	64.5375	1.13773
3461360	22.9466	23.541	21.5407	23.541	0.325149
1560400	32.3503	83.5172	23.2594	60.5368	1.25695
4243400	22.9111	35.0161	38.0789	35.0161	0.617016
2566032	26.012	35.5439	17.0294	35.5439	0.544236
2516836	26.1822	46.4729	20.8806	46.4729	0.665135
871400	38.0325	101.48	27.1662	69.9686	1.73555
2181088	26.3641	35.0161	17.4642	35.0161	0.795599
3591300	29.5902	57.5501	50.01	45.0505	1.04578
4133300	26.6517	51.5269	42.0476	42.0085	0.761741
905324	32.8128	78.0052	28	78.0052	1.40954
2781100	27.0911	69.5419	27.5862	42.997	0.575393
2302608	26.8949	31.5392	18	31.5392	1.25432
4703500	30.7112	64.0597	82.2922	64.0597	0.987416
3989580	27.2657	51.0397	52.345	51.0397	1.1278
3270700	31.1633	71.0431	62.6498	65.5165	1.1978
1798496	23.0752	33.4779	15.8114	33.4779	1.64984
1626800	35.962	38.0483	16.4924	38.0483	1.71897
3194800	20.6622	24.4952	17.1172	24.4952	0.229746
1509700	35.0177	100.541	29.7321	69.9686	1.55952
1892300	33.0674	68.509	28.8617	64.9774	1.48352
3170496	23.7945	31.0253	22.4722	31.0253	0.472812
2307400	35.5505	75.0436	46.669	68.0217	1.37615
1836716	30.439	61.4967	20.0998	61.4967	0.895194
2882768	28.7408	52.5787	32.1403	52.5787	0.808616
2509584	26.2765	33.4779	21.095	33.4779	0.832307
3581400	32.8774	56.5007	34.6554	56.5007	0.811937
1723200	32.312	79.0188	45.0999	50.0192	1.45382
2823968	25.2065	33.0713	25.1794	33.0713	0.510687
1694224	36.6977	39.9899	17.72	39.9899	1.42134
2617776	23.8188	29.4948	17.0294	29.4948	0.664163
1086232	34.4586	68.0217	15.5242	68.0217	1.63857
2580928	29.2514	62.5233	37.9473	62.5233	0.972117
1878200	35.9909	98.0002	38	83.5172	1.26813
2548784	23.9155	30.003	17	30.003	0.684358
3964688	29.894	31.0253	31.305	31.0253	0.288309
1473136	38.3133	40.5628	16.1245	40.5628	1.54318
3496400	30.4098	72.0132	46.1736	67.0128	0.795204
1961568	27.499	38.5511	20.2485	38.5511	0.938647
1223400	36.656	86.5346	26.6271	72.5439	1.54487
2909032	26.6681	54.5166	35.3553	54.5166	0.741853
5081888	22.1732	35.0161	42.107	35.0161	0.559628
1729504	27.222	35.5439	11.1803	35.5439	1.04437
3006444	30.2006	57.5501	40.3609	57.5501	0.62447
1498224	39.5356	42.997	19.105	42.997	1.42818
1298300	38.0388	98.0002	45.0999	95.032	1.93557
2533300	32.321	59.065	42.8019	59.065	1.20199
4029956	25.2999	36.5506	37.3363	36.5506	1.16293
3975600	30.2432	76.0464	51	76.0464	1.07849
2124640	21.2031	27.5068	12.0416	27.5068	1.00713
2082304	22.7993	33.4779	13.4536	33.4779	1.1581
2129900	30.8531	69.0159	22.561	55.5347	1.10122
4050144	20.6748	23.9631	31.305	23.9631	0.488551
1790656	38.1489	41.0116	16.7631	41.0116	1.42286
2130128	22.5113	29.0105	14.8661	29.0105	1.33228
3274800	34.0467	86.0014	49.1935	86.0014	1.27973
787920	37.7423	80.4895	20.5913	80.4895	2.05526
2982336	26.1854	33.0713	24.0832	33.0713	0.595087
4257904	24.351	42.0085	58.258	42.0085	0.939768
2312016	26.1807	35.9491	17.72	35.9491	0.855673
3883152	24.1372	24.4952	21	24.4952	0.262962
4040344	29.6407	54.5166	42.5441	54.5166	0.910588
3608752	30.2567	59.5294	57.5847	59.5294	0.684287
1835344	24.082	36.5506	15.5242	36.5506	1.12011
2689500	31.8367	76.9948	38.9487	56.5007	1.03742
3360224	27.0998	47.9793	41.7852	47.9793	0.873483
2407664	23.1882	29.0105	17.2627	29.0105	0.959445
2750600	32.0669	97.4939	42.72	62.5233	1.27242
2348864	24.6636	27.0105	19	27.0105	0.848652
4580400	22.8571	42.997	34.8855	39.5134	0.679994
3705772	28.6758	51.9912	38.0132	51.9912	0.592947
4105808	20.9199	21.0799	18.868	21.0799	0.314171
3528000	27.1692	47.5026	33.6006	47.5026	0.561341
1692264	30.7228	64.0597	17	64.0597	0.643429
3159128	42.835	72.5439	56.5862	72.5439	0.742185
2801232	24.8984	30.5549	22.8254	30.5549	0.512414
1900600	34.7899	68.509	32.28	62.0506	0.887746
1025600	39.8234	98.0002	24.1661	98.0002	1.49778
1857100	36.9877	67.0128	27.5862	67.0128	1.75392
1717900	27.965	58.4719	24.3311	53.5267	1.38031
2150512	28.954	46.0705	41.6293	46.0705	1.66269
1291700	34.2047	72.5439	24.8395	72.0132	1.87326
1977248	27.1905	38.5511	17.088	38.5511	1.41898
1080156	38.2202	70.5147	28.6007	70.5147	1.87785
3087392	22.6489	25.5635	24.7386	25.5635	0.742752
2010176	22.8786	33.4779	17.0294	33.4779	1.40635
3558576	27.1457	28.0511	21.2132	28.0511	0.365427
3478100	25.6827	44.4995	34	42.997	0.895019
1870900	30.9163	92.5082	25.4951	51.9912	1.02147
1019592	29.4815	69.9686	17.2047	69.9686	1.78249
2267328	34.4049	35.9491	21.9317	35.9491	1.07543
3516240	23.5218	26.0262	25.0599	26.0262	0.544326
4217300	29.0785	50.5288	55.3624	46.0705	0.778946
2784180	30.4008	64.0597	29.9666	64.0597	0.764891
2333184	22.2784	26.5649	19.105	26.5649	0.735079
2470384	23.323	31.5392	17.4642	31.5392	0.660236
2285360	22.6571	34.0389	18.6011	34.0389	1.00878
3918628	25.4607	38.5511	49.0408	38.5511	0.884445
2992528	31.0206	60.9847	56.2228	60.9847	1.18676
3347200	28.4887	68.509	35.8469	38.5511	0.900352
4545436	24.0172	34.0389	49.0306	34.0389	0.665001
4474288	28.1843	49.5235	69.0652	49.5235	0.808269
3332000	29.213	58.032	47.4131	58.032	0.827067
3645600	28.9307	30.5549	27.2029	30.5549	0.234813
3025456	23.0166	28.0511	23.4094	28.0511	0.3985
1737800	28.4329	78.0052	19.7231	41.0116	1.17649
2761836	30.1279	61.4967	36	61.4967	0.732099
905400	38.6243	82.5357	23.8537	71.4831	1.72388
4286128	25.8491	47.9793	44.911	47.9793	0.493711
3871300	26.3397	42.997	53.0848	38.5511	0.71004
2272228	32.6101	71.4831	34.8855	71.4831	0.995071
2337888	25.7273	34.5264	21.2132	34.5264	1.20973
3975468	23.5197	47.0278	51.4004	47.0278	0.848023
2089360	25.6593	33.0713	16.5529	33.0713	1.02215
4349100	32.7124	63.4431	69.7782	63.0581	0.991284
1980700	33.7034	90.0019	29	76.9948	1.35061
2106400	31.2097	67.5356	32.9848	66.5385	1.36548
4144420	26.5783	39.0556	53	39.0556	1.12712
3211700	31.0616	71.4831	48	47.0278	0.982474
2582300	30.3285	65.5165	34.1321	47.5026	0.952494
1367200	32.6872	86.0014	23.7697	56.0113	1.50747
1831200	29.3657	90.0019	49	55.5347	1.5267
1943536	26.5787	28.5516	16.2788	28.5516	1.13249
2824556	28.1414	54.0445	24.1868	54.0445	0.596843
2815540	31.6799	49.5235	45	49.5235	1.17163
2920204	28.1119	51.9912	27	51.9912	1.06944
5588156	18.924	23.541	40.7063	23.541	0.983904
2755760	22.3674	29.4948	15.5563	29.4948	0.542628
2222640	29.794	30.003	17.088	30.003	0.878571
605100	39.9908	95.4948	16.5529	71.4831	2.17642
2794960	27.925	29.0105	23	29.0105	0.646704
3007424	23.6017	31.5392	22.4722	31.5392	0.437541
2163644	26.5782	39.9899	18.3576	39.9899	0.923691
1476400	39.981	73.5115	32.6956	69.0159	1.70581
3128500	35.2946	77.5489	41.6773	77.5489	1.00917
1857400	29.1869	80.0036	24.8395	56.0113	1.10739
1538404	29.5907	57.5501	20.5183	57.5501	1.01852
4566016	24.419	38.5511	51.6236	38.5511	0.491447
4067588	25.2041	36.5506	42.8019	36.5506	0.57163
3421572	25.8165	39.9899	26.1725	39.9899	0.530596
4441360	27.5168	42.997	61.4003	42.997	0.618762
1565452	31.2547	61.4967	16.2788	61.4967	1.07297
2260664	40.7406	74.5264	33.1059	74.5264	0.973402
3033296	21.1941	26.0262	18.868	25.5635	0.121228
2484692	29.605	44.0357	27.6586	44.0357	1.19007
2177168	24.4216	34.0389	18.868	34.0389	1.77609
3518400	27.6616	54.9904	54.7449	41.5245	1.00183
1912176	25.5431	31.5392	18.7883	31.5392	0.906312
1981400	35.8026	93.5211	32.45	81.0472	1.31285
3018204	26.2082	36.5506	21.9545	36.5506	0.603075
3414320	21.1782	23.9631	18.7883	23.9631	0.391238
2235968	27.9111	54.5166	32.573	54.5166	1.18637
1752828	33.2504	76.0464	24.0416	76.0464	1.22765
2707936	27.3237	47.9793	27.8927	47.9793	0.840439
1870400	36.828	69.5419	34.3657	66.0174	1.3671
2102688	21.1295	30.003	15.2315	30.003	0.983618
2329264	27.0307	30.5549	18.2483	30.5549	0.824502
1975092	33.8085	68.509	31.7648	68.509	1.26962
1997436	29.3232	69.5419	37.8021	69.5419	0.931923
1821428	32.2426	60.5368	29.4279	60.5368	1.28255
2536240	31.9954	35.0161	17.4642	35.0161	0.28721
2672656	22.7862	27.0105	18.1108	27.0105	0.651516
2492500	31.201	57.025	23.0217	43.5451	0.827959
2776500	31.8318	64.5375	34	52.5787	1.25699
2052512	23.3485	29.4948	14.1421	29.4948	1.02046
1699712	24.2437	32.474	15.0333	32.474	1.13645
1247900	36.9244	120.007	38.833	97.034	1.65785
3584644	27.7059	58.032	48.7545	58.032	0.864357
5198704	22.8172	38.0483	74.108	38.0483	0.64008
3757516	28.3626	54.0445	38.4708	54.0445	0.46751
4019500	28.7267	55.5347	60	42.5243	0.763794
3312400	28.8521	47.9793	33.2415	47.9793	0.900062
1940400	36.3099	39.5134	19.6977	39.5134	1.00355
3263008	20.3177	28.5516	25.4951	28.5516	0.352997
3769472	20.3728	23.9631	24	23.9631	0.182816
1864700	30.2559	88.028	37.9473	49.2648	0.88931
2103080	31.015	74.5264	42.0476	74.5264	0.901434
1824500	27.7349	69.0159	22.0227	47.9793	1.37058
1741100	30.6076	59.5294	34.3657	57.025	1.82524
3858064	25.4168	31.5392	24.0832	31.5392	1.19787
1920600	37.8393	104.503	35.3553	104.503	1.47291
2114448	22.5039	33.4779	16.9706	33.4779	1.01106
977256	30.5626	54.0445	19.6469	54.0445	1.97707
3118200	33.1106	76.0464	64.6607	76.0464	1.16055
3877300	36.9956	80.0036	76.243	80.0036	0.758476
3264576	26.2866	27.0105	17.6918	27.0105	0.345161
1873900	36.8331	97.034	25.4951	97.034	1.07854
2318484	26.9681	64.5375	24	64.5375	0.624887
771064	36.2191	72.0132	15.5563	72.0132	1.90877
1438248	32.5116	62.5233	24.1661	62.5233	1.43616
2750664	25.5643	48.5105	25.807	48.5105	0.79407
1952100	36.2585	76.5158	31.241	60.9847	1.18019
2712052	28.1915	47.0278	24	47.0278	0.661094
3136784	28.4136	63.4431	33.2415	63.4431	0.879356
3331216	20.249	23.0145	16.5529	23.0145	0.187056
3655008	19.5923	21.5355	27.4591	21.5355	0.269835
5016424	21.1181	30.5549	61.8142	30.5549	0.669325
4449700	26.7421	45.0505	48.0208	45.0505	0.927513
2375912	29.7432	69.9686	28.8617	69.9686	1.11239
1971760	27.5068	35.5439	16.1245	35.5439	1.40444
1231600	32.6871	80.0036	20.6155	60.5368	1.61853
2149924	34.9787	69.5419	45.8803	69.5419	1.30367
1812216	37.5418	70.5147	36.8917	70.5147	1.26913
3013696	27.8238	29.0105	15.5563	29.0105	0.269729
2850036	27.2629	39.9899	28.6356	39.9899	0.557964
3653048	27.4306	41.0116	44.1814	41.0116	0.819616
1954512	22.576	34.5264	18.2483	34.5264	0.968504
1657376	37.2838	39.5134	18.4391	39.5134	1.23821
2968224	32.018	33.0713	22.2036	33.0713	0.265715
2976456	33.4944	63.4431	55.5428	63.4431	1.02231
1781640	33.423	59.5294	31.7648	59.5294	1.72605
3045840	19.6157	25.5635	20.6155	25.5635	0.660822
2137000	30.0688	61.4967	23.7065	44.4995	1.24798
1697200	38.8591	106.026	47.2017	106.026	1.43055
2620128	22.7404	26.0262	19	26.0262	0.841039
1656592	37.6796	66.5385	25.4951	66.5385	1.44417
2796136	35.2211	58.4719	35.2278	58.4719	1.20584
1698400	32.2462	75.494	19.9249	58.4719	1.03336
1026060	30.8787	62.0506	15.8114	62.0506	2.03456
1823500	37.2864	96.4896	37.0135	96.4896	1.41485
4253984	19.4468	23.541	23.8537	23.541	0.349942
3325600	28.604	73.9928	35.8469	63.1351	0.771164
3457440	23.0017	26.0262	20.8806	26.0262	0.611303
2837296	23.9585	26.0262	20.1246	26.0262	0.477514
2625616	35.1182	37.0136	18.9737	37.0136	0.799122
2214604	40	65.5165	29.0689	65.5165	1.24581
2217348	41.5778	60.9847	36.8782	60.9847	1.25353
2011744	26.0013	35.9491	19.4165	35.9491	0.839093
3791424	24.3562	42.0085	49.98	42.0085	0.624333
2220288	28.2737	54.9904	23.7065	54.9904	0.990666
1400400	52.7218	99.002	38.0132	99.002	1.55465
1737344	23.3998	37.5133	17.8885	37.5133	1.27232
3550344	30.6301	57.025	54.1295	57.025	0.891897
3575040	18.7057	22.5464	24.7588	22.5464	0.261424
3358656	29.3131	30.003	20.5913	30.003	0.298626
4759664	21.5179	28.5516	45.5412	28.5516	0.42704
2938628	26.8483	53.5267	38.6005	53.5267	0.613956
1008600	33.8575	92.5082	21.0238	69.0159	1.22836
2067016	28.7899	52.5787	26.9258	52.5787	0.988958
1504888	27.3095	52.9858	17.4929	52.9858	1.24269
2868264	29.8501	49.0423	28.0179	49.0423	0.520747
1637972	37.9944	62.0506	20.5913	62.0506	0.934518
2276736	25.2398	45.0505	19.4165	41.5245	0.826732
3304756	30.1967	58.4719	41.8808	58.4719	1.14583
2742432	24.9964	29.0105	18.3576	29.0105	0.626272
3645600	24.8041	51.0397	30.2655	51.0397	0.698917
2304568	33.045	58.4719	30.8058	58.4719	1.18026
1395800	36.271	95.032	27.8927	85.5282	1.5747
3454696	36.5401	51.9912	48.3011	51.9912	0.950084
755000	38.3681	106.026	29.5296	95.032	2.06975
607200	34.8815	92.5082	16.2788	71.4831	2.25661
3367400	30.3818	49.5235	35.4401	47.5026	0.792837
2181400	31.088	67.5356	35.2278	60.5368	1.54208
1419000	35.8331	104.503	42.72	73.0228	1.55008
3263792	23.2769	24.4952	23.1948	24.4952	0.414631
1773604	26.4604	69.5419	18.868	69.5419	1.14423
3005856	30.8042	50.0192	50.448	50.0192	1.17048
1763600	28.4352	67.5356	25	47.5026	1.19453
2728320	25.6737	35.0161	20.025	35.0161	0.706618
3491100	27.4311	62.0506	48	40.5628	0.747046
2170896	26.2545	35.0161	20.3961	35.0161	0.941916
2577008	24.5591	33.4779	17.8885	33.4779	0.774814
3479700	31.1772	52.5787	27.7308	48.5105	0.92829
3726300	29.0651	59.5294	40.3113	54.0445	0.835994
2690884	40.3854	71.0431	55.2268	71.0431	1.27353
3579400	26.1387	59.9848	31.8277	39.0556	0.610055
2027424	23.6717	30.003	18.1108	30.003	1.06269
3985856	23.8676	24.4952	27.5136	24.4952	0.191437
3351600	16.9969	18.584	18	18.584	0.190412
3571500	29.7533	68.509	65.9242	68.0217	0.857053
2053296	36.5341	39.0556	16.4924	39.0556	0.924119
3439408	29.4593	42.5243	41.8688	42.5243	0.885028
3291300	27.7842	55.5347	48.4149	44.0357	0.604282
2357000	34.7382	75.0436	41.7852	70.7696	0.784851
1912960	26.228	36.5506	22.3607	36.5506	1.14152
2689904	22.3506	25.0795	14	25.0795	0.202438
1196600	37.3765	111.506	38.0789	87.5222	2.10038
2209312	23.2186	32.0547	19	32.0547	1.35587
2470384	25.3966	30.003	17.2627	30.003	0.833176
984000	34.2079	79.5107	21	57.025	2.02132
1768200	43.2385	104.019	39.0512	104.019	1.50639
5437040	22.2304	36.5506	73.0068	36.5506	1.04116
2102688	32.0977	58.4719	28.1603	58.4719	1.1886
3376000	29.8303	74.5264	47.0956	72.5019	0.908508
2370032	24.7927	33.0713	17	33.0713	0.673754
2726100	30.0868	51.0397	28.6356	48.5105	1.08244
2995300	32.2012	78.0052	50.2195	60.9847	0.996593
3738504	26.8512	53.5267	40.1622	53.5267	0.749666
2129736	28.2286	47.5026	25.4951	47.5026	1.41628
1185600	33.9758	90.0019	26.9258	58.032	1.7206
2286144	26.3136	35.5439	21	35.5439	1.01214
4155396	25.3609	37.5133	44.1814	37.5133	0.62578
3926272	18.1648	20.4436	21.6333	20.4436	0.275443
3470964	25.6231	52.9858	38.9102	52.9858	0.53575
2244200	31.4697	83.0183	30.3645	50.0192	1.08833
3086608	23.5077	30.5549	22.6274	30.5549	0.343703
2216368	27.1364	35.5439	22	35.5439	0.906024
2834900	26.7824	69.5419	43.9659	39.9899	0.820934
2585632	22.0786	30.003	24.1661	30.003	0.691904
814900	38.0534	98.0002	18	83.5172	1.86887
2360820	34.3487	70.5147	35.3412	70.5147	0.855553
2983120	24.4112	26.0262	17.6918	26.0262	0.374278
2333968	31.2799	60.5368	40.8044	60.5368	0.879215
2262624	24.1361	30.5549	15.1327	30.5549	0.378274
2647568	24.4208	29.0105	17.6918	29.0105	0.421871
3451200	34.3613	59.5294	37.6563	59.5294	0.570745
3210284	27.0215	45.0505	31.305	45.0505	0.576023
2774380	28.3972	49.5235	23.2594	49.5235	0.429838
1489992	27.9914	51.5269	15.2315	46.4729	1.75054
1643852	34.0763	72.5439	24.6982	72.5439	1.62459
2892960	34.2708	35.5439	22.0907	35.5439	0.470504
1702456	26.3789	43.5451	16.1245	43.5451	1.27262
1993600	29.3431	82.0076	37.3363	57.025	1.22271
2834300	31.2227	85.5282	35.3553	85.5282	0.764443
2340436	27.0506	52.9858	31.3209	52.9858	1.124
4341792	17.955	20.4436	19.4165	20.4436	0.402653
2698900	37.4169	76.0464	36	76.0464	1.23727
2483712	21.8509	29.0105	19.9249	29.0105	0.934601
2436084	38.9608	69.5419	40.1123	69.5419	1.18222
3448032	23.0509	25.5635	23.6008	25.5635	0.338833
1396304	37.3099	40.5628	17.2627	40.5628	1.65517
3302012	28.997	59.9848	44.2719	59.9848	0.953699
3613200	26.9469	57.5501	30.8058	37.5133	1.08887
2714208	24.6746	33.4779	20.5183	33.4779	0.673036
2590728	30.605	52.9858	29.6142	52.9858	1.03669
4892160	28.2556	51.0397	47.1275	51.0397	0.639975
2529968	25.3971	32.474	19	32.474	0.67076
3487800	32.8637	72.5439	53.8516	72.5439	0.938786
2385400	27.7895	59.9848	45	45.5179	1.1038
3672256	30.2406	61.4967	60.7454	61.4967	0.838429
3786720	21.7367	22.5464	27	22.5464	0.770275
3791228	26.5623	51.5269	53.7122	51.5269	0.932991
2790900	29.9884	64.9774	32.1403	42.0085	0.59543
2792608	31.8709	33.0713	17.4642	33.0713	0.610449
2741400	31.3109	62.0506	34.1321	56.0113	0.634078
717752	31.6696	72.0132	16.9706	72.0132	1.94681
3566200	26.9337	60.5368	31.3847	48.5105	0.874434
1785400	33.0499	73.9928	30.2324	54.0445	1.09905
2066036	37.4425	69.5419	36.0555	69.5419	1.02764
2550100	32.9384	65.5165	29.0689	56.0113	0.83985
926100	37.4255	85.0112	28.6007	56.0113	1.57663
2738512	26.7071	50.5288	33.6155	50.5288	1.08531
970800	33.1334	75.494	30.3645	71.4831	2.12743
2766736	23.5021	30.5549	24	30.5549	0.973471
2322208	25.2402	34.5264	16.0312	34.5264	0.845456
2286600	30.4052	68.0217	34.7851	42.997	1.12428
3150900	33.1713	82.0076	42.4853	82.0076	1.05162
1429700	28.3644	86.0014	20.1246	43.5451	1.46283
2384340	26.3926	63.4431	27.6586	63.4431	0.917257
3523688	27.4008	45.5179	45.2548	45.5179	1.00649
1198932	31.3062	63.0581	19.9249	63.0581	1.50562
2139536	25.5257	34.5264	17.4929	34.5264	1.06404
838684	28.3602	85.0112	12.8062	85.0112	1.97063
3044100	29.2432	76.9948	53.7587	54.0445	0.801458
3945900	31.376	63.0581	62.1772	63.0581	0.961436
2594256	22.6157	35.0161	21.0238	35.0161	0.867843
1673644	38.135	66.5385	37.2156	66.5385	1.39078
3649700	25.0159	59.065	31.9061	29.4948	0.720663
3125416	28.3446	52.5787	40.7185	52.5787	0.868049
1778112	25.9869	30.003	12.0416	30.003	0.897344
3756100	30.021	63.0581	38.3275	54.5166	0.871121
1539776	35.8358	38.5511	15.5563	38.5511	1.38281
1430000	29.4076	60.9847	15.0333	51.5269	1.15476
2570932	28.7378	51.0397	24.0416	51.0397	0.692796
2207900	28.9031	63.4431	24.4131	49.0423	1.01731
1085644	32.5802	60.5368	21.0238	60.5368	1.69762
1079600	33.6808	85.5282	15.2315	59.9848	1.69035
2040400	29.7766	73.9928	22.3607	45.5179	0.863277
2450000	35.0878	37.5133	23.2594	37.5133	0.534716
1795360	37.3646	39.0556	21.3776	39.0556	0.963718
2991744	23.3575	26.0262	19.6469	26.0262	0.246688
2068192	26.1306	36.5506	18	36.5506	0.8115
1795500	43.1021	114.044	52.6118	114.044	1.19811
1918448	28.3124	50.5288	18.4391	50.5288	0.800563
2899036	34.2424	57.025	32.5269	57.025	1.00755
1925896	37.6225	69.9686	37	69.9686	1.52487
2406096	22.9504	29.0105	24.1868	29.0105	1.1196
1330300	39.2708	83.0183	26	78.5116	1.90627
1491168	23.0292	33.0713	15	33.0713	1.75979
1035000	35.5118	99.5231	23.3452	63.4431	1.841
3095232	29.3004	47.0278	30	47.0278	0.477577
2467248	21.8172	32.0547	18.3848	32.0547	1.01123
1936480	26.6639	36.5506	19	36.5506	1.13478
2753996	31.9046	60.5368	49.2443	60.5368	1.00033
3896284	27.3939	36.5506	40.3113	36.5506	0.764021
2123072	32.3301	33.4779	16.9706	33.4779	0.916875
1164828	30.1846	69.5419	14.2127	69.5419	1.39593
3427648	30.296	32.0547	22.3607	32.0547	0.293718
2828672	24.8967	32.474	19.0263	32.474	0.609979
3692600	30.7944	59.5294	38.6264	59.5294	0.809888
2590500	30.3382	73.9928	32.249	51.9912	0.978278
799600	36.3345	87.0097	15.2643	73.0228	2.1817
1468432	29.3133	51.0397	16.4924	51.0397	1.48839
5592664	38.1111	42.5243	79.2275	42.5243	0.918916
2014600	27.1046	69.0159	18.1108	42.997	0.906753
3098368	31.3771	33.0713	19.105	33.0713	0.390933
3874600	27.3322	57.5501	30.6105	42.209	0.758991
3111696	21.7686	22.054	15.6525	22.054	0.114891
3186568	28.1169	52.5787	24.1661	52.5787	0.792087
1868272	31.0369	66.0174	35.0571	66.0174	1.22962
3577100	26.8072	60.5368	40.1123	38.0483	0.780157
2437456	25.7476	29.4948	21	29.4948	0.69906
2678144	33.9312	69.5419	43.2782	69.5419	0.883969
3706948	27.7481	42.0085	43.382	42.0085	0.690359
1680112	36.4902	76.9948	29.4109	76.9948	1.043
3835400	29.2919	49.0423	38.833	42.997	0.63652
3394720	21.1255	23.9631	26.9258	23.9631	0.717869
3144820	27.3695	42.0085	25.9615	42.0085	0.821181
2264100	37.888	100.541	47.8017	100.541	1.42364
1916880	26.6761	35.9491	17	35.9491	1.27907
1447656	39.6511	76.0464	29.8329	76.0464	1.51002
1523500	33.9103	78.5116	24.1661	48.5105	1.55709
2259684	26.4994	49.5235	21.0238	49.5235	1.18021
1446872	26.2784	67.5356	16.5529	67.5356	1.42967
3287312	27.2325	28.0511	23.3238	28.0511	0.502121
1270600	35.7025	126.01	43.9659	126.01	1.74464
1365600	38.8059	75.494	22.561	75.494	1.38882
2210100	32.653	94.503	40.6079	71.0431	1.29991
1633072	38.3909	41.5245	19.2354	41.5245	1.53236
1749100	31.957	100.019	37.8021	42.0085	1.4401
1142876	35.2986	62.0506	19.9249	62.0506	1.64119
1029000	34.7891	120.007	29.4109	99.5231	1.7059
1604600	34.9742	96.4896	30.4631	90.9868	1.31552
2237928	28.5583	39.5134	22.4722	39.5134	1.03999
2020956	33.4869	64.9774	20	64.9774	1.01374
3465600	28.0873	54.9904	53.3385	44.4995	0.867537
2710300	28.4735	57.5501	28.3196	50.0192	1.00836
2790256	31.3564	33.4779	19.2354	33.4779	0.416068
1668352	33.8406	83.0183	34.1321	83.0183	1.48252
2922360	31.9931	63.0581	39.0128	63.0581	0.655136
1879500	33.4165	88.028	33.2415	51.5269	1.11381
948836	35.4686	78.0052	17.2627	78.0052	1.52122
1960000	31.9583	57.025	23.5372	57.025	1.03618
1044000	36.6483	92.5082	20.5913	73.5115	1.56049
3573900	29.0482	47.5026	28	43.5451	0.637329
1457848	30.0065	66.5385	22.8473	66.5385	1.09398
1706700	34.9615	79.5107	30.0666	62.5233	0.942771
2575200	31.0268	57.5501	40.5216	48.5105	0.76772
2180100	35.1074	79.0188	49.2037	67.5356	0.883057
3536036	30.1674	49.5235	50.8035	49.5235	0.570623
1046836	36.0743	75.494	31.305	75.494	2.19122
3055836	24.8513	50.5288	33.7343	50.5288	0.623776
3533096	27.187	60.5368	56.0803	60.5368	0.906175
3139920	20.6666	25.5635	18	25.5635	0.389695
2398256	25.034	32.474	24.0832	32.474	1.11865
2577008	25.0654	26.5649	16.5529	26.5649	0.897701
4663232	25.0952	37.0136	48.4149	37.0136	0.710897
1186500	37.2908	90.5186	26.9258	86.0014	1.88075
2497040	25.2281	33.4779	16.7631	33.4779	0.665627
3070000	28.7112	76.5158	32.8024	40.5628	0.880058
2029776	25.5584	28.5516	13.9284	28.5516	0.953458
2334752	26.3983	28.0511	18.6815	28.0511	0.936809
2493708	28.6409	57.5501	31.305	57.5501	0.869837
4314744	25.6498	43.5451	56.3028	43.5451	0.610681
1709500	38.5464	101.48	48.3735	101.48	1.40991
1790656	27.2537	34.5264	16	34.5264	0.936186
2264192	23.3492	34.0389	18.9737	34.0389	1.0664
2473900	32.3934	82.5357	44.7214	50.5288	1.13061
1661296	39.0334	42.5243	18.3576	42.5243	1.4645
2393400	33.7725	96.025	29	96.025	1.27249
3128100	31.3743	74.5264	63.3246	63.0581	1.06735
3528000	28.8134	51.9912	47.1699	51.9912	0.751267
3582000	26.365	42.5243	36.7696	41.5245	0.660484
4095812	26.7308	39.0556	43.9318	39.0556	0.662852
1003520	33.0538	69.0159	16.1245	68.509	1.7498
2199120	26.8915	36.5506	22	36.5506	1.03256
3902360	26.7157	50.0192	35.6931	50.0192	0.320054
2658544	20.4059	29.0105	15.1327	29.0105	0.511178
2489200	26.1437	32.0547	17	32.0547	0.604982
2572696	40.8426	71.0431	54.0833	71.0431	1.42786
3169712	24.453	30.5549	23.0868	30.5549	0.446318
2140124	28.0448	51.0397	24.5153	51.0397	0.917132
2942700	31.8708	71.0431	41.1461	51.8712	1.08163
4065824	24.1748	34.0389	36.8917	34.0389	0.614075
2297120	21.1415	32.0547	15.2643	32.0547	0.672203
1636208	28.9274	39.5134	15.6525	39.5134	1.14202
3137568	22.8285	29.4948	23.4094	29.4948	0.237213
3527216	31.4011	32.0547	23.7697	32.0547	0.217945
1181292	28.8171	54.0445	17.4929	54.0445	1.64934
3358460	22.0831	41.5245	30.3645	41.5245	0.527571
2841700	29.0758	53.5267	30.5941	45.0505	1.03482
2634632	31.9692	44.4995	33	44.4995	0.757916
3029572	29.4138	52.9858	39.8121	52.9858	0.857362
2283792	36.3522	39.0556	24.3311	39.0556	0.956437
962360	30.9778	71.0431	16	71.0431	1.90285
3025456	30.55	57.5501	35.0571	57.5501	0.929584
1104068	34.3803	84.0093	23.8537	84.0093	1.7486
1479408	35.3843	73.5115	23.0868	73.5115	1.62179
4035600	26.935	43.5451	34.5398	42.5243	0.522338
2616208	28.0239	35.0161	20.6155	35.0161	0.441382
2588600	34.9959	85.0112	47.3814	74.5264	1.21789
1632500	34.1071	100.541	24.3516	64.0597	1.47667
1967056	26.3053	54.0445	19.799	54.0445	1.18837
2462544	26.5926	35.5439	20.025	35.5439	0.577765
3000172	26.9753	46.0705	34.2053	46.0705	0.521848
4960760	25.7699	41.5245	53.6004	41.5245	0.700238
1989596	28.8225	60.5368	19.105	60.5368	0.850149
2058900	28.4896	68.0217	25.0599	44.0357	0.810145
2001552	24.0885	31.0253	14.8661	31.0253	0.750291
1681092	32.5757	72.5439	27.8029	72.5439	0.85666
2640400	29.6742	62.5233	41.1947	46.0705	0.733543
3137568	29.9007	31.0253	19.6977	31.0253	0.233421
1752240	27.2872	38.5511	18.3848	38.5511	1.37577
974512	34.0756	82.5357	19.2354	82.5357	1.8219
1568588	37.3013	72.5439	18.6815	72.5439	1.42492
1799280	35.8993	84.4948	42.0119	84.4948	1.53628
2015700	29.9792	58.4719	26.0768	52.5787	0.911984
2367288	27.4944	59.065	28.2312	59.065	1.0358
4588164	21.0863	38.5511	32.311	38.5511	0.441699
2782700	30.263	72.5439	47.0106	45.5605	0.49165
3561712	25.6733	26.0262	25.1794	26.0262	0.234397
1841900	32.3355	93.5211	29.6142	54.9904	1.44926
593700	38.5512	94.015	18	83.5172	2.58808
1996900	33.6582	76.5158	28.6007	60.5368	1.15332
3189100	30.9082	55.5347	32.0624	51.5269	0.78546
772400	33.9235	87.0097	13.4536	58.4719	2.58047
2268700	29.0849	79.5107	33.2415	46.0705	1.10126
1937264	34.5423	59.9848	30.0666	59.5294	1.15419
4082288	23.0409	37.5133	37.5766	37.5133	0.845744
3185000	35.4742	72.0132	60.0083	72.0132	0.984127
2642864	21.7852	30.003	18.4391	30.003	0.580797
1566700	35.9324	75.0436	19.2354	75.0436	1.39128
558900	41.4905	97.4939	32.3883	92.0373	2.46364
1134644	29.4839	73.0228	16.1245	73.0228	1.73024
3355520	24.0784	27.5068	21.587	27.5068	0.294299
2185600	32.6222	73.0228	27.8029	58.4719	1.03993
3087000	25.7449	56.0113	30.5941	56.0113	0.594258
2618560	25.4966	32.0547	19.6469	32.0547	0.542853
2422560	34.756	36.5506	17.4929	36.5506	0.612855
2507232	33.9806	68.0217	36.0555	68.0217	1.06589
530768	44.8971	81.0472	12.53	81.0472	2.25701
2138360	32.7962	71.0431	21.095	71.0431	0.972459
2236600	31.1424	72.5439	24.1661	50.0192	0.663406
2791824	24.9195	28.0511	20.2485	28.0511	0.303225
3748300	30.7168	57.5501	50.2195	55.5347	0.6114
1735700	33.9151	76.5158	27.2947	58.4719	1.39348
4591300	26.3107	39.0556	55.6058	39.0556	0.473382
2771440	24.369	32.474	22.3607	32.474	0.327286
4085816	24.5288	39.9899	45.2769	39.9899	0.471433
4468016	24.0398	42.0085	63.0635	42.0085	0.658253
2664300	29.1368	71.4831	38.833	51.5269	0.699003
3046624	23.3283	28.0511	21.3776	28.0511	0.329251
3441368	29.8282	51.0397	42.0119	51.0397	0.739861
3160600	28.1491	42.997	34.8281	42.997	0.721665
2189908	34.4544	62.0506	20.0998	62.0506	1.1002
2694608	25.2099	34.0389	17.4642	34.0389	0.502284
1709120	23.7851	32.474	20	32.474	1.52365
1054284	30.1448	76.0464	22.3607	76.0464	2.04431
2996448	33.9954	55.5347	38.2884	55.5347	0.961542
3014480	20.9739	23.541	17.6918	23.541	0.421363
2117584	26.413	34.0389	18.6011	34.0389	1.05777
2007236	27.3684	63.4431	18.0278	63.4431	1.03846
2965872	30.3096	58.032	34.0588	58.032	0.975353
3255200	32.1821	71.4831	33.121	71.4831	1.09749
3058400	33.1232	57.5501	33.541	57.025	0.933716
3335332	26.5312	54.0445	55.4707	54.0445	0.955044
2860620	33.0964	57.025	31.5753	57.025	0.68099
1743616	37.4677	39.9899	21	39.9899	1.44279
3671700	29.2365	59.5294	36.6742	52.9858	0.600502
3048192	22.5071	29.4948	19.105	29.4948	0.34681
2291632	26.8588	46.4729	28.1603	46.4729	1.04563
2840432	22.1609	24.4952	17.088	24.4952	0.173495
3455300	27.421	68.0217	40.05	39.0556	0.690874
4106600	29.4744	59.065	60.208	48.5105	0.67516
2733612	32.3812	54.9904	36.0555	54.9904	0.807079
2557600	28.615	56.5007	32.249	47.5026	0.752563
2545648	27.3634	28.5516	15.5242	28.5516	0.329446
1158200	33.8093	73.9928	24.5153	73.0228	1.12753
1865300	37.6925	88.999	42.72	84.0093	1.08497
2620128	31.3409	51.0397	29.1548	51.0397	0.565839
2985668	28.1848	40.5628	20.8087	40.5628	0.962784
2118200	30.608	52.5787	34.4819	49.5235	1.24626
2418836	32.5251	56.5007	30.6757	56.5007	0.864825
3560144	27.7367	54.0445	38.833	54.0445	0.772554
2292416	24.8662	31.5392	13.3417	31.5392	0.543919
3339644	26.0702	46.4729	30.2324	46.4729	0.5258
621400	39.4175	105.042	20.8806	92.5082	2.45461
3829500	33.2668	79.0188	78.492	79.0188	1.16562
1663600	34.9296	89.5357	42.9418	73.0228	1.69767
2250864	24.7282	33.0713	16.2788	33.0713	0.568223
2572304	23.6228	28.5516	15	28.5516	0.425939
1856904	35.6074	76.0464	36.1248	76.0464	1.34428
1512600	30.378	79.5107	23.2594	58.4719	1.54907
3682448	22.3733	25.0795	26.2488	25.0795	0.212977
1975680	28.9847	31.0253	18.4391	31.0253	0.74627
3280844	26.8585	46.4729	29.2062	46.4729	0.631033
3808672	18.8472	21.5355	19.799	21.5355	0.227654
3923724	35.4168	52.5787	44.1475	52.5787	0.805857
2626400	34.5403	36.5506	18.9737	36.5506	0.629869
1724016	24.1914	37.0136	16.6433	37.0136	1.44206
2681400	29.4053	59.9848	43.2897	46.4729	0.973278
3004092	27.1259	54.9904	39.2938	54.9904	0.527397
607800	39.8844	113.018	17	95.032	2.34685
1737932	32.6157	54.5166	19.9249	54.5166	1.18515
2573100	30.5729	68.0217	36.6742	57.5501	0.964432
2604448	23.7429	31.5392	16	31.5392	0.50362
1083800	35.7268	105.042	25.9615	82.584	1.84335
1863400	39.2376	103.004	43.0116	103.004	1.12891
3294172	27.2784	44.0357	36.1248	44.0357	0.695326
4256924	25.3062	37.5133	37.7359	37.5133	0.566123
1876200	32.6443	67.0128	37.3363	55.5347	0.983182
2651900	31.9797	71.0431	29.6142	46.0705	0.861432
2579360	22.8554	30.003	19.2354	30.003	0.541094
4099200	30.7688	59.5294	54.5894	59.5294	0.875331
4608156	23.8006	33.0713	36	33.0713	0.510761
2645216	25.3352	29.4948	21.095	29.4948	0.515098
1116612	32.2083	81.0472	23	81.0472	1.63463
1116024	45.2195	90.0019	29.0689	90.0019	2.34502
5458992	22.2681	25.0795	52.9245	25.0795	0.855819
3221652	29.5525	39.9899	29.4109	39.9899	0.811438
3954496	24.8318	25.0795	25.632	25.0795	0.229652
2686964	28.491	51.5269	24.0832	51.5269	0.662696
4120200	24.8332	53.5267	73.2462	39.0556	0.999052
1714216	31.1013	54.9904	18.4391	54.9904	1.14482
3912160	27.1555	28.0511	21.5407	28.0511	0.223262
3114832	23.6732	26.0262	24.0416	26.0262	0.375356
1341000	30.01	58.4719	17.6918	55.5347	1.89076
2949500	30.2718	68.509	39.2046	44.9848	0.788376
3484096	25.938	47.5026	45	47.5026	0.635879
2614052	32.6398	59.9848	50.8035	59.9848	1.00234
2337104	22.3895	31.5392	19.6469	31.5392	0.52942
2505800	30.2898	76.9948	36.0694	50.5288	0.987743
1152872	36.0966	69.9686	28	69.9686	1.62653
2495080	29.1345	56.0113	37.3363	56.0113	1.02717
1230488	34.2196	65.5165	15.2315	65.5165	1.37251
3589800	31.7086	58.032	49.5782	47.9793	0.869762
2384928	23.5906	34.0389	17.8045	34.0389	0.759568
2264976	22.7183	35.0161	21.6333	35.0161	0.944305
4547200	27.2652	35.9491	50.1597	35.9491	0.57285
516100	36.929	122.523	17.088	94.503	2.17901
3993304	22.9762	35.9491	43.0116	35.9491	0.499259
2438240	26.1328	29.0105	17.0294	29.0105	0.717919
4767400	25.6581	39.0556	48.8262	39.0556	0.812485
1372900	35.9512	78.0052	33.6006	73.9928	1.49361
2127200	31.5077	93.0348	26	63.0581	0.892563
2476656	23.0701	30.5549	21	30.5549	0.659589
1404928	40.079	42.997	18	42.997	1.79605
1670100	36.4299	90.0019	37.054	69.9686	1.3674
3063480	29.7257	56.5007	42.9418	56.5007	0.892228
1735972	27.6668	64.0597	17.8885	64.0597	0.979186
2174424	30.5733	55.5347	25	55.5347	1.00165
4271232	18.996	22.054	29.0689	22.054	0.276474
3617768	24.7767	35.5439	25.0799	35.5439	0.609169
2909424	28.8701	29.0105	15	29.0105	0.231879
3058700	33.9308	60.9847	43.566	54.9904	0.70519
3010952	23.8331	37.0136	47.8539	37.0136	0.555049
3996636	23.6111	36.5506	43.8634	36.5506	0.775638
2639728	24.3832	28.0511	20.0998	28.0511	0.369452
3667100	34.6166	69.9686	46	69.9686	0.730681
3520356	28.5719	51.0397	48.2701	51.0397	0.992512
4318272	29.8687	46.4729	66.5282	46.4729	0.740044
2103864	41.4715	62.5233	29.0172	62.5233	1.20488
3016832	22.026	28.0511	16.9706	28.0511	0.451761
711872	32.5691	80.0036	15.2315	80.0036	1.99799
1899700	31.843	64.5375	41.7732	56.0113	1.28343
3545052	28.3153	51.5269	35.8469	51.5269	0.683139
1531740	35.6439	76.5158	21.9317	76.5158	1.54855
2384144	21.4534	28.5516	16.7631	28.5516	0.594349
910200	34.957	100.541	20.5913	61.4967	1.99954
3177552	23.8973	28.0511	21.9317	28.0511	0.272749
3890800	26.0216	47.5026	38.0132	35.9491	0.668138
1241100	37.8305	110.016	31.305	76.5158	1.60699
3535448	25.498	44.0357	30.4631	44.0357	0.706452
1051300	38.0438	92.5082	23.3452	86.0548	2.00345
1289092	31.1918	77.5489	23.6008	77.5489	1.68055
2290064	28.026	31.5392	18.868	31.5392	0.465215
2380224	25.5912	35.9491	17.4642	35.9491	0.722406
1761900	33.567	85.0112	31.8277	62.5233	1.07626
3126592	30.9337	32.0547	20.1246	32.0547	0.319974
2480576	25.1112	33.0713	21.4709	33.0713	0.822633
857700	36.9269	112.506	17.6918	76.5158	1.84508
2158200	30.0321	62.5233	28	60.5368	0.930993
1650320	23.8433	33.4779	15.2971	33.4779	1.22584
1928640	27.0355	37.5133	20.2485	37.5133	1.31995
1654300	33.7247	76.0464	29	62.0506	1.46612
5279456	15.4407	15.4407	23	15.4407	1.11481
3146976	24.6898	32.0547	20.5183	32.0547	0.400338
1580700	33.1922	93.5211	41.6773	60.9847	1.76256
1453536	31.1606	86.0014	38.3275	86.0014	2.03078
1374300	33.4972	101.007	24.3311	53.5267	1.71195
3630400	26.9887	54.5166	39.3573	45.0505	0.883281
2125424	34.5736	36.5506	21.8403	36.5506	1.0234
2707300	29.3699	78.0052	36.1248	44.9954	0.82477
1683248	24.9504	37.0136	16.1245	37.0136	1.39333
4007900	32.3672	67.0128	71.7008	67.0128	0.921722
2684808	29.5959	55.5347	32.8024	55.5347	0.719942
3266928	25.9381	26.5649	18.4391	26.5649	0.377646
3742816	27.6952	46.4729	38.1182	46.4729	0.733768
3635408	25.7657	26.0262	20.8087	26.0262	0.224405
3123456	28.4402	53.5267	30.4138	53.5267	0.957418
2584064	22.3065	32.474	21	32.474	0.717707
1760276	28.0498	66.0174	22	66.0174	1.24984
3251052	28.2239	43.5451	25.9615	43.5451	1.02213
1989792	27.6342	35.9491	15.6525	35.9491	0.954328
3568964	43.4666	64.5375	52.0384	64.5375	0.812238
2672600	27.6602	59.065	33.4215	39.9899	0.958192
2453100	37.006	75.494	45.607	75.494	1.17963
2485280	26.7707	34.5264	21.4709	34.5264	0.820252
2597000	28.2994	39.9899	29.5296	39.9899	0.806512
2879800	28.97	54.9904	48.4665	47.9793	0.745483
2198600	32.2378	58.4719	32.9848	50.0192	0.776301
1983500	31.5396	68.509	29.5296	62.5233	1.17949
2435888	25.6987	33.4779	18.0278	33.4779	0.90517
2819800	34.8301	82.5357	49.0408	82.5357	1.11831
915712	31.8439	71.4831	16.4012	71.4831	1.80026
3009188	33.2373	41.5245	25.4558	41.5245	0.52168
3004876	23.7871	41.5245	30.0832	41.5245	0.642475
819868	33.9667	76.0464	17	76.0464	2.40981
3481156	26.8667	46.0705	43.8634	46.0705	0.694921
1658700	28.0615	64.9774	19.2354	49.0423	1.37946
2460192	24.8859	32.0547	18.2483	32.0547	0.478573
2055060	31.7651	64.0597	22.0907	64.0597	1.13024
1182664	33.4151	87.0097	25.807	87.0097	1.88708
2007500	35.0967	76.9948	35.171	76.9948	0.953216
697500	44.2744	128.996	19.799	128.996	2.30021
2664032	25.1387	31.5392	20.2485	31.5392	0.569866
2364152	25.1353	41.0116	19.7231	41.0116	0.826711
1539600	35.1757	83.5172	33.2866	77.5489	1.22191
3934896	27.872	29.0105	26.9072	29.0105	0.301986
2008608	23.1917	35.0161	17	35.0161	1.09912
1753808	23.066	36.5506	16.4924	36.5506	1.27311
2798880	23.3835	30.003	17.4642	30.003	0.357862
3258304	22.1125	27.5068	21.587	27.5068	0.285416
2746352	20.6114	25.5635	17.8045	25.5635	0.267167
2101120	27.3156	33.0713	17.4929	33.0713	0.742154
2368400	31.7035	88.999	38.2753	59.288	1.09597
1105300	29.1859	88.028	17.4929	43.5451	1.50541
2997232	19.6222	23.9631	16.4924	23.9631	0.25168
3269280	36.8272	64.0597	37.1618	64.0597	1.06555
1517824	25.13	51.0397	15.2643	35.9491	1.23474
3115500	31.1642	67.5356	64.0703	64.0597	0.926526
1770000	34.4839	89.5357	23.7697	58.0006	1.43402
2906484	36.6633	73.0228	45.793	73.0228	0.954908
1352008	32.5087	69.0159	22.8254	69.0159	1.25166
2652272	25.3542	35.0161	22.8473	35.0161	0.352492
2557408	25.8018	35.0161	21.2132	35.0161	0.967217
2815344	23.7409	30.5549	19.4165	30.5549	0.403054
1084300	32.2819	76.9948	21.2132	58.4719	2.10505
3410400	20.2813	22.5464	17	22.5464	0.191012
4312000	20.3075	20.4436	30	20.4436	0.244801
882800	36.657	110.548	21.3776	75.494	2.10351
3706360	24.2606	33.0713	43.6578	33.0713	0.446822
1195500	31.4538	76.9948	18.3576	47.5026	1.8511
2174700	35.6497	79.5107	31.1448	67.5356	1.12026
3158148	24.9382	35.5439	24.5153	35.5439	0.60188
3406676	28.0116	54.5166	34	54.5166	0.768696
4064060	27.2287	51.9912	57.3149	51.9912	0.913831
1040300	33.904	101.48	21.9317	64.0597	1.56325
3409616	25.2617	46.0705	33.0151	46.0705	0.654675
2488416	31.8536	34.0389	16.7631	34.0389	0.546456
2718912	23.6713	29.0105	18.6815	29.0105	0.502748
2671872	24.4565	29.4948	20.2485	29.4948	0.657274
1657800	31.204	76.9948	20.3961	44.4995	1.24927
1851808	23.8241	33.4779	14.7648	33.4779	1.23755
2734396	26.1376	57.5501	34.0147	57.5501	0.717888
2740080	23.9956	32.0547	20.8806	32.0547	0.638102
1652400	28.5547	66.5385	22.2036	49.0423	1.21627
2874100	34.3958	46.4729	47	46.4729	1.01157
1695008	26.3467	34.5264	13	34.5264	1.12369
3409224	29.1326	49.5235	37.2156	49.5235	0.84169
4002712	26.5325	42.0085	49.3964	42.0085	0.517675
3285744	26.5946	47.0278	38.6394	47.0278	0.591501
3238704	28.6772	30.003	18.6011	30.003	0.288135
3158900	30.4728	59.9848	46.8722	44.0357	0.766291
3211264	29.272	30.003	22.3607	30.003	0.232777
2253608	35.0655	51.0397	36.3593	51.0397	1.14501
1752240	37.4688	40.5628	21.5407	40.5628	1.12706
1618900	41.2393	92.5082	30.8058	92.5082	1.3542
1870300	31.4493	69.0159	30.3645	51.9912	1.59658
1212000	34.0944	90.5186	20.6155	42.0085	1.68691
1695792	25.2364	34.0389	14.7648	34.0389	1.26332
2541728	29.3157	51.0397	23.7065	51.0397	0.911435
2038400	27.431	30.003	16.2788	30.003	0.965439
2512720	30.5745	32.0547	15.2315	32.0547	0.498909
2491748	34.7699	62.0506	21.8403	62.0506	0.768091
2870900	27.7991	76.5158	29.4109	49.3178	0.732657
1896496	27.5223	37.0136	17.4642	37.0136	1.11398
4644612	27.2549	39.5134	35.2278	39.5134	0.635399
2172464	23.2273	27.5068	16.2788	27.5068	0.941209
3165792	23.2699	23.9631	20.6155	23.9631	0.312872
3896284	28.0342	52.9858	34.3657	52.9858	0.674787
4685400	22.0374	39.9899	51	29.4948	0.81696
2673440	24.095	29.4948	19.2354	29.4948	0.373761
1374352	27.8026	38.5511	15.2643	38.5511	1.62773
342800	42.3985	134.021	19.6469	134.021	2.48474
1954512	27.7264	30.003	16.9706	30.003	0.669769
1285760	29.8593	73.0228	18	73.0228	1.29781
2315800	37.4557	78.0052	39.1152	78.0052	1.03943
4791024	21.3412	30.5549	42	30.5549	0.755766
3103072	24.8191	30.5549	19.9249	30.5549	0.278288
4386500	29.4611	64.9774	51.1957	64.9774	1.0335
2472736	18.5333	21.0799	15.6525	21.0799	0.529614
988400	34.2781	83.0183	21.8403	57.5501	2.00824
2590336	28.7119	51.9912	33.9411	51.9912	1.0363
2126208	24.3975	35.5439	19.8494	35.5439	1.0141
1732640	33.2522	75.494	27.0185	75.494	1.24257
3475472	26.1341	26.5649	21.0238	26.5649	0.281933
3025064	26.0831	58.4719	28.2312	58.4719	0.611257
2607500	31.6061	65.5165	25.4951	47.0278	0.725723
2301824	26.5808	32.0547	17.6918	32.0547	0.711034
548600	37.6594	83.0183	18.6815	67.0128	2.8885
1999300	31.6117	66.0174	31.3847	64.5375	1.23268
1414000	29.8866	68.0217	20	51.0397	1.39137
3683800	29.7288	58.032	38.833	58.032	1.12648
2357488	25.805	31.0253	21	31.0253	0.715362
1954512	23.7662	31.0253	20.6155	31.0253	1.12223
3914300	30.3604	52.5787	36.4005	52.5787	1.21531
2454000	40.1725	105.042	62.0967	105.042	1.53347
4061120	19.776	22.5464	31.0161	22.5464	0.22499
1959020	32.49	54.5166	22.0227	54.5166	1.33344
4025644	29.0278	50.5288	47.8539	50.5288	0.710436
587100	36.7145	127.538	36.0555	127.538	2.39932
1935000	31.5736	73.5115	29.0689	60.5368	1.29428
680200	35.1502	118.006	29.6816	76.23	2.09802
2482144	21.288	27.5068	20.0998	27.5068	0.802947
1016600	32.6893	101.48	22.1359	62.5233	1.57736
1722600	28.0764	50.0192	22.8473	46.0705	1.37743
3315536	21.3681	26.0262	23.6008	26.0262	0.282413
2802016	26.8254	28.5516	17.72	28.5516	0.548391
3150308	24.9795	41.0116	29.6142	41.0116	0.716654
4941552	23.5685	47.5026	76.2955	47.5026	0.795213
4114700	29.4379	39.9899	41.4849	37.5133	0.727626
3056800	29.1987	65.5165	36.6742	41.5245	0.871344
1766352	28.8529	42.5243	19.4165	42.5243	1.21046
3031000	29.0752	86.0014	41.3401	54.5166	0.767533
3928200	25.9499	41.0116	33.0606	36.5506	0.633871
2971360	25.1007	32.0547	25	32.0547	0.367125
2701860	30.8371	54.0445	26.6271	54.0445	0.960843
2263408	25.8792	35.9491	19.6469	35.9491	0.899347
2213300	33.9064	64.0597	25.9422	62.0506	1.01435
3528784	29.2039	45.0505	54.1295	45.0505	0.785707
2250864	34.8507	36.5506	20.025	36.5506	0.748705
1883952	27.222	49.0423	24.0416	49.0423	1.06229
2692648	31.4431	50.5288	27.1662	50.0192	1.35886
1889900	33.9784	95.032	30.0167	76.0464	1.14364
1950396	29.956	59.065	21.2132	59.065	1.13982
3163244	25.2556	51.0397	29.6816	51.0397	0.66292
2923536	23.0837	31.0253	18.3848	31.0253	0.345718
5476800	26.0776	56.0113	94.255	56.0113	0.954542
2175600	27.9884	53.5267	30.2324	53.5267	0.7874
944720	65.1196	98.0002	30.4795	98.0002	2.24093
1293700	33.6045	86.0014	26	49.0423	1.55992
2004688	34.629	36.5506	14.3178	36.5506	0.886587
4876676	24.3459	45.5179	72.8011	45.5179	0.600932
3668924	26.2501	46.4729	44.9222	46.4729	0.695123
872200	35.797	79.0188	18.0278	79.0188	1.73342
3401400	33.7868	65.5165	51.0882	65.5165	1.26993
2654500	36.7468	63.4431	48.3839	63.4431	1.13522
2705000	29.5744	66.0174	30.4631	50.5288	0.588056
3240272	21.1061	21.5355	18	21.5355	0.275421
2319660	30.5873	59.9848	31.6228	59.9848	0.858121
3453128	27.1135	56.5007	56.2939	56.5007	0.786034
2593472	21.1512	28.5516	19.2094	28.5516	0.485766
3718512	23.7055	24.4952	23.6008	24.4952	0.237698
2546040	32.1688	53.5267	34.7131	53.5267	1.06727
1972544	23.9064	30.003	21	30.003	1.03774
1338200	35.2152	104.503	24.5967	93.0348	1.37642
925904	36.302	78.0052	23.6008	78.0052	1.79428
4286128	29.4367	45.0505	50.3587	44.4995	0.68843
1518800	32.9547	66.5385	23	51.0397	1.4732
3437644	31.3623	50.0192	38.0132	50.0192	0.957788
1798496	28.8126	68.509	25	68.509	1.26671
3499776	22.8253	39.5134	28.6356	39.5134	0.529916
893368	33.7949	76.5158	20.2485	76.5158	1.96194
1806336	27.777	34.0389	16.5529	34.0389	0.822826
3150112	24.3756	31.5392	26.2488	31.5392	0.387835
1895712	27.346	37.5133	19.3132	37.5133	1.44295
2628164	35.5053	64.5375	53	64.5375	1.28106
2456076	37.6568	58.4719	49.0306	58.4719	1.21698
3230080	21.7739	26.5649	26.0768	26.5649	0.274835
3913336	25.1938	44.0357	38.0132	44.0357	0.678102
1528800	23.797	35.0161	12.6491	35.0161	1.47241
3232236	30.422	45.0505	39.6232	45.0505	0.947816
3735564	34.7322	56.0113	59.5399	56.0113	0.870407
2880024	32.072	62.5233	36.0139	62.5233	1.03049
1382400	28.71	85.5282	17.72	43.5451	1.39211
2806524	34.1613	54.0445	38.0132	54.0445	0.850164
1498000	34.601	79.5107	23.5372	57.5501	1.26597
4270000	25.7562	43.5451	55.7315	39.5134	0.984949
4239088	25.2015	26.0262	34.4093	26.0262	0.221698
3132864	23.4848	25.0795	16.1245	25.0795	0.329177
1838400	34.3595	78.0052	25.2389	60.9847	1.05969
3281628	30.0627	45.5179	36.6197	45.5179	0.585958
3209108	28.5895	39.9899	35.7351	39.9899	0.871112
3190300	33.5041	56.5007	60.959	56.5007	1.13767
1528016	23.9598	35.9491	17.6918	35.9491	1.4313
3589544	26.0668	44.4995	46.0652	44.4995	0.812802
860440	33.592	72.0132	13.9284	72.0132	1.88591
2473520	22.4745	32.0547	22	32.0547	0.664195
2827104	24.4978	44.0357	28.8444	44.0357	0.515101
1503712	36.9541	89.5357	40.3113	89.5357	1.82825
1094800	45.4022	116.525	37.2022	116.525	1.88346
2107392	26.4773	37.0136	22.3607	37.0136	1.02684
2123856	21.1971	26.5649	11.6619	26.0262	0.685478
2225776	25.5268	35.0161	16.1245	35.0161	0.885744
3676176	21.6393	27.5068	29.7321	27.5068	0.269503
1916096	23.8437	29.4948	16	29.4948	0.892092
1055068	29.3348	50.0192	12	50.0192	1.42792
887684	31.8131	65.5165	17.4642	65.5165	1.74319
1848280	27.9891	51.5269	24.7386	51.0397	1.3152
1120100	36.1292	113.498	26.6271	100.541	1.77092
3656380	27.8464	51.0397	52.3927	50.5288	0.730212
2569600	33.6451	82.0076	29.1548	82.0076	1.34959
3050740	29.7632	41.0116	27.0185	41.0116	0.953383
3754576	18.7981	21.5355	22	21.5355	0.48873
4170488	24.1504	51.0397	43.1393	51.0397	0.774464
2988608	24.6434	45.5179	44.7214	45.5179	0.280307
2184224	26.0667	36.5506	20	36.5506	0.958165
1053700	36.7462	97.034	31.7648	82.0076	1.86871
679700	35.6483	108.525	16.4924	64.9774	2.19707
3102288	18.3938	19.5522	20.2237	19.5522	0.233569
2204216	36.8816	72.0132	41.4005	72.0132	1.46227
1862000	35.8305	38.0483	22.8035	38.0483	1.25092
3278884	26.8266	50.5288	30.0832	50.5288	0.726299
3855200	32.9572	69.5419	73.0068	69.5419	1.14062
3411968	27.6913	29.4948	20	29.4948	0.259109
3576608	21.5258	26.0262	20.025	26.0262	0.171505
2196768	23.4732	34.5264	20.2485	34.5264	0.977703
3364928	22.3453	23.541	18.9737	23.541	0.259001
2547216	24.9856	31.0253	19.6469	31.0253	0.45141
3161872	24.3012	24.4952	19.9249	24.4952	0.226518
2454704	26.1685	30.5549	18.9737	30.5549	0.662533
2982336	25.0548	31.5392	19.105	31.5392	0.410127
4270448	33.6334	54.0445	64.4981	54.0445	0.92084
716772	35.5648	78.5116	16.0312	78.5116	2.16234
2900800	29.8861	61.4967	31.0483	61.4967	0.858449
3399424	29.0568	42.5243	45.3431	42.5243	0.776805
3026240	19.7158	25.5635	21.095	25.5635	0.347056
2991744	23.976	32.0547	23.5372	32.0547	0.459336
2597500	35.1446	78.0052	57.28	63.4431	1.24522
4300828	26.452	45.0505	53.7122	45.0505	0.460046
2638160	23.655	30.003	18.3576	30.003	0.319891
2661092	27.9729	59.9848	37.3363	59.9848	0.708735
2450000	26.1592	35.9491	17.2047	35.9491	0.707725
2670300	31.9872	72.0132	35.5106	57.5501	0.929554
2874144	23.6038	32.0547	24	32.0547	0.549088
3913140	28.2871	46.0705	48	46.0705	0.783564
3836504	30.2986	45.5179	50.5371	45.5179	0.850249
544900	36.5992	99.5231	14.8661	72.5439	2.35584
2186576	20.8322	28.5516	16.2788	28.5516	1.07841
1799280	38.6692	40.5628	19.7231	40.5628	1.34499
3222000	29.9439	83.0183	41.1096	49.0423	0.957033
2328480	26.513	37.5133	21.0238	37.5133	0.818353
1374900	38.3395	104.019	31	104.019	1.43532
2600528	25.6674	31.5392	21.0238	31.5392	0.643993
1167964	31.3393	51.9912	16.7631	51.9912	1.64532
3650800	25.4185	68.509	48.0521	39.0556	0.796948
5368300	25.3835	52.5787	76.4199	52.5787	0.920217
2797900	25.5917	59.9848	45.1221	59.9848	0.960135
2425696	34.9405	37.5133	17.8045	37.5133	0.612077
2444512	33.2456	35.5439	16	35.5439	0.640025
2119936	22.9794	35.0161	20.2237	35.0161	1.12941
3968608	19.884	23.541	31.0161	23.541	0.223483
2330440	28.4522	51.0397	25	51.0397	0.963563
2091800	36.3137	84.4948	35.3553	84.4948	1.1891
803400	32.5171	76.5158	13.4164	63.4431	1.99114
2218720	24.3101	34.5264	18	34.5264	0.969351
3634624	18.9236	22.5464	23.8537	22.5464	0.197427
2613800	41.2848	61.4967	36	61.4967	1.08878
4282100	26.9154	62.5233	60.1082	62.5233	0.722809
1982736	27.1898	36.5506	17.6918	36.5506	1.14877
2141104	20.4068	28.0511	19.4165	27.5068	0.806654
3463124	26.9641	32.474	39.2046	32.0547	0.633098
3125400	28.0699	71.0431	48.0521	39.5134	0.840434
2932944	27.6678	54.0445	28.4605	54.0445	0.693542
879000	50.8873	102.004	39.9625	102.004	2.38944
568008	31.2939	85.0112	17.4642	85.0112	2.35157
3173240	24.0862	37.0136	33.7343	37.0136	0.567402
2997232	24.682	28.5516	20.6155	28.5516	0.39843
2194900	35.6868	80.0036	45.1774	67.0128	1.11122
2650200	37.0123	87.5222	43.8634	87.5222	1.16014
2817696	23.0542	29.4948	17	29.4948	0.340541
3780448	26.1655	27.0105	28.3196	27.0105	0.201058
1502144	30.9439	71.0431	24.6982	71.0431	1.46851
2145416	30.7838	73.5115	31.9531	73.0228	1.06248
3905692	26.789	57.5501	44.7214	57.5501	0.781128
1474900	33.5821	72.0132	19.2094	57.025	1.33792
4394320	23.7828	23.9631	28	23.9631	0.254472
1945888	29.7551	50.0192	42.1545	50.0192	1.16725
3594700	25.5635	54.5166	34.6699	40.5628	0.722807
2331224	33.4886	56.0113	34.2053	56.0113	0.942964
4344000	27.8072	51.5269	46.6154	48.5105	0.960534
2871600	30.916	66.5385	37.3363	53.5267	0.812935
3347900	33.8371	80.0036	42.72	80.0036	0.781637
1129500	31.7346	83.5172	17.0294	51.0397	1.52332
1155000	39.3139	97.034	49.0918	78.5116	1.60703
3489388	27.8232	38.5511	37.1214	38.5511	0.868445
1871408	23.3289	28.0511	16.0312	28.0511	1.13613
573200	39.016	82.5357	17.8885	62.8442	2.51322
1678544	28.1351	37.0136	16.0312	37.0136	1.12322
2987824	31.04	32.474	22.0227	32.474	0.399227
3293584	21.2532	22.5464	18.6815	22.5464	0.271977
1359300	33.7723	98.0002	43.8292	56.2775	1.78329
2470776	32.8987	52.5787	21.8403	52.5787	0.963478
4153044	26.1483	44.0357	34.6699	44.0357	0.583274
1145032	37.2528	71.4831	19.4165	71.4831	1.30846
3157800	29.2443	72.0132	44.4072	47.5026	0.729687
2559564	31.3791	64.9774	34.8855	64.9774	0.996836
3317200	29.9135	63.4431	41.1096	47.5026	0.961822
4528200	26.6188	56.5007	74.411	56.5007	0.871166
2350200	33.765	79.5107	44.911	51.9912	1.24379
2845136	23.5669	26.5649	23.5372	26.5649	0.419699
2754976	23.9958	31.5392	15.8114	31.5392	0.357436
1643700	35.1767	104.503	20	85.3214	1.45063
3274964	27.0068	45.0505	32.5576	45.0505	0.851354
1063888	37.0137	73.9928	23.1948	73.9928	1.992
3811024	24.4751	25.0795	19.2354	25.0795	0.199227
3051700	29.556	61.4967	35.0571	42.5716	0.898642
2660112	21.9015	25.5635	16.2788	25.5635	0.33636
1095900	33.6412	102.004	19	56.0113	1.51263
3368500	27.8204	54.0445	37.4833	46.0705	0.903908
2713424	23.4566	30.003	20	30.003	0.497335
3043488	31.0037	58.4719	35.9026	58.4719	0.860067
2225776	25.9266	36.5506	17.4642	36.5506	0.773762
1099100	36.6583	100.019	29.5296	75.3588	1.80387
2773792	26.5529	30.003	21.8403	30.003	0.466378
1503200	31.5548	87.5222	25.0599	54.0445	1.41516
2004500	30.104	71.4831	25.0799	45.5179	0.893726
1616412	28.6156	54.5166	19.7231	54.5166	1.36193
1580544	34.3986	73.0228	28.6356	73.0228	1.4231
3878900	30.7078	63.4431	38.9102	47.9793	0.971716
4507020	25.7173	47.0278	58.4637	47.0278	0.545017
3910592	26.4256	42.5243	44.4185	42.5243	0.636817
3157952	28.7004	29.4948	18.7883	29.4948	0.273366
823592	31.8078	60.9847	12.0416	60.9847	2.08108
2177756	25.0446	49.5235	22.8473	48.5105	0.711026
1525700	41.2463	105.042	28.1603	105.042	1.43031
1086500	36.4294	97.4939	24.0832	66.5385	1.82506
2766600	31.6102	72.5439	29.4109	60.9847	0.954372
3845912	26.5025	38.5511	49.0408	38.5511	0.660463
3830700	27.2471	54.9904	41.4849	38.0483	0.62346
1699500	31.9539	69.9686	23	64.5375	1.28481
1357500	35.9997	98.0002	42.4264	70.5147	1.56232
1355400	36.6851	73.9928	22.6716	66.5385	1.59712
532336	37.3021	93.0348	17.6918	93.0348	2.21424
1084468	32.379	70.5147	18	70.5147	1.63624
1724016	22.127	30.5549	15	30.5549	0.813897
1300900	38.307	97.034	33.4215	90.5186	1.78946
2141888	23.1889	32.0547	14.1421	32.0547	0.954242
2604448	26.1039	33.4779	21.095	33.4779	0.639542
1707000	32.6544	65.5165	24.5967	62.0506	1.30319
1327100	30.4823	56.0113	17.2627	51.9912	1.63806
2094064	25.8182	33.4779	18.3576	33.4779	0.988974
2463328	26.0205	26.5649	14.8661	26.5649	0.393077
3497424	20.8038	26.0262	23.3452	26.0262	0.205182
2378600	32.8991	66.0174	52.3927	64.0597	1.26742
1951180	31.1471	57.5501	22.0907	57.5501	0.98178
2884336	27.3865	57.025	35.3553	57.025	0.740748
1161500	38.2769	62.5233	20.8806	61.4967	2.02008
2617580	30.2614	45.5179	36.8917	45.5179	0.915026
1961568	22.2734	29.0105	16.0312	29.0105	1.08253
1798888	38.3201	64.9774	23.5372	64.9774	1.28306
784588	30.5102	84.0093	18.4391	84.0093	1.89683
2479008	24.4466	32.474	21.587	32.474	0.798638
3379040	27.7853	59.5294	58.1893	59.5294	1.00216
3227900	37.4948	70.5147	55.9464	70.5147	0.964719
1128100	36.7983	72.5439	16.9706	71.0431	1.58416
2111200	31.0349	102.517	39.4588	76.1044	1.12661
1040900	34.1866	122.523	39.0512	85.0112	1.84296
2759680	23.3357	27.0105	15.5242	27.0105	0.289768
1592304	40.4799	83.0183	23.3238	83.0183	1.67149
1961100	28.125	68.509	40.1995	54.0445	1.08277
1080744	31.829	72.0132	18.7883	72.0132	1.36773
4665000	27.6409	51.9912	60.4401	51.9912	0.996566
2028208	38.9437	41.0116	22.4722	41.0116	1.29009
1059000	34.7284	71.0431	20	59.5294	1.6093
3482700	36.0022	68.509	73.0068	68.509	0.851277
1286000	30.6413	72.0132	18.0278	54.9904	1.65991
5146960	22.2062	26.0262	46.1736	26.0262	0.578293
1727300	35.0696	76.9948	30.4138	72.0132	1.36037
1872584	37.1247	59.065	28.2843	59.065	1.27445
2128168	33.2548	63.4431	42.1545	63.4431	1.12972
2118368	22.0243	29.0105	17.4642	29.0105	0.950874
3545836	26.6399	39.9899	31.5753	39.9899	0.50048
2988608	21.7589	25.5635	23.0217	25.5635	0.510381
2241456	24.4934	33.0713	19.9249	33.0713	0.979037
2499588	28.9583	47.0278	31.0644	47.0278	0.950767
2321620	26.0679	48.5105	23.4307	48.5105	0.986281
2504096	31.7626	59.5294	31.8277	59.5294	0.981884
3161872	27.2023	28.5516	18.0278	28.5516	0.269223
1177960	36.2769	82.0076	25	82.0076	1.79923
3436468	29.2851	45.5179	42.0119	45.5179	0.824376
3794168	33.1198	51.0397	41.3401	51.0397	0.591427
985400	36.9311	97.034	28.7924	88.999	2.07254
4617100	33.5887	62.5233	75.6637	62.5233	0.705216
3570600	31.6381	60.5368	68.5055	58.2825	0.852305
2298900	34.7088	75.494	34.3657	67.0128	1.16844
1045268	30.9072	71.0431	17	71.0431	1.71245
1095800	49.4761	96.4896	33.0151	96.4896	1.87193
3557900	31.5816	68.509	53.2635	62.5233	1.10715
1113800	41.5976	129.524	37.4833	129.524	2.00552
2041500	28.5932	85.0112	26.0192	42.5243	0.795903
3329648	18.7559	22.054	18	22.054	0.353943
2486848	33.7936	35.5439	18.9737	35.5439	0.503459
806200	43.3772	110.995	29.1204	110.995	2.29393
2328300	37.3089	70.5147	32.0156	70.5147	0.881313
1747200	42.152	88.028	29.6816	88.028	1.05316
2940784	22.1155	27.0105	18.6011	27.0105	0.586092
3956260	27.9569	39.0556	54	39.0556	0.648259
3446800	33.0831	52.9858	29.5296	52.9858	0.70765
3755360	26.1821	42.0085	36	42.0085	0.40386
2490572	31.3691	68.0217	40.05	68.0217	1.09566
3368200	31.1654	69.9686	41.2311	52.9858	0.939046
3176900	30.1429	70.5147	42.4382	44.4995	0.949617
935600	36.4239	107.012	33.0151	97.4939	2.09734
2766148	26.9979	64.0597	29.1548	64.0597	0.41001
3930000	33.0414	82.0076	93.0054	82.0076	1.11727
3090700	30.0702	71.0431	34.2345	53.5267	0.520349
2222640	26.0279	31.0253	19.9249	31.0253	0.76585
1920212	30.9236	63.0581	19.3132	63.0581	1.37647
2697744	21.9992	31.0253	22.8035	31.0253	0.616059
1711668	30.9941	59.065	17.2047	59.065	1.1449
2048592	26.7955	38.0483	21.2132	38.0483	1.12317
1651888	38.9668	42.5243	18.6011	42.5243	1.29833
2089360	23.0927	35.5439	16.9706	35.5439	1.0358
3018400	24.6841	30.003	19.3132	30.003	0.346384
4484088	26.6923	48.5105	64.4981	48.5105	0.571964
527100	38.5803	87.5222	15.8114	81.0472	2.59919
2620000	36.6232	84.0093	48.7545	84.0093	1.07329
1751700	29.4412	97.4939	44.5533	48.5105	1.30893
4015060	27.9616	39.9899	38.0132	39.9899	0.576917
2857200	29.3323	83.0183	45	51.9912	0.902437
2635808	25.2992	34.5264	24.2074	34.5264	0.779814
2329700	31.4175	68.509	25.318	52.6072	0.867852
2497600	30.655	57.5501	36.6197	52.5787	1.35798
1575000	27.8927	69.5419	15.5242	50.0192	0.820429
1578192	40.9932	44.0357	18.0278	44.0357	1.26508
563304	34.7753	72.5439	11.1803	72.5439	2.40991
355800	33.2023	125.515	12.1655	64.9774	2.19604
2637376	25.9197	34.0389	20.5913	34.0389	0.466991
1709904	25.6396	32.474	12.2066	32.474	1.1449
1489800	35.2766	88.028	26.4197	58.032	1.52048
3844148	26.9604	47.9793	37.2156	47.5026	0.680196
971800	29.9272	83.5172	14.3178	56.5007	1.71933
2537024	21.3176	26.0262	14.3178	26.0262	0.415828
2869440	22.5266	27.0105	20	27.0105	0.402125
2832592	21.2519	27.5068	17.2627	27.5068	0.506113
2410604	33.3007	62.5233	32.5269	62.5233	0.845958
3619728	25.8891	29.0105	24.0832	29.0105	0.186049
1973524	33.9497	69.5419	28.6356	69.5419	1.40126
3240860	28.1084	57.5501	33	57.5501	0.477208
1855728	30.3344	71.0431	42.9418	71.0431	1.39593
819100	38.7673	103.555	29.9666	100.019	1.84091
1885716	29.8039	67.0128	25.318	67.0128	1.08934
3214008	31.398	52.5787	33.2415	52.5787	0.826833
4252300	29.4776	64.5375	63.5295	64.5375	1.2427
2199600	33.8823	88.4915	43.6807	74.5264	1.27647
4804744	23.9315	30.003	55	30.003	0.657299
2967440	21.2234	23.9631	16	23.9631	0.296593
2564072	31.1003	62.0506	35.4683	62.0506	0.984484
1996064	25.5309	35.0161	15.5242	35.0161	1.05601
3181472	25.7981	26.5649	17	26.5649	0.440859
1978032	23.6516	34.0389	18.7883	34.0389	1.25113
3011344	24.3605	32.0547	20.3961	32.0547	0.348975
3935500	27.203	45.0505	55.9464	38.5511	0.92417
556900	38.0287	118.492	19.6469	97.4939	2.08931
2021936	23.4695	33.4779	18.6815	33.4779	1.03188
3296524	26.2769	49.0423	32.5576	49.0423	0.776183
2424200	36.9604	81.5425	42.72	81.5425	1.19301
3557792	25.5347	26.5649	19.9249	26.5649	0.168849
3132900	32.2772	72.0132	37.054	71.0431	0.833209
2481360	25.2961	31.0253	18.0278	31.0253	0.437834
525280	44.7698	97.034	16	97.034	1.38504
1794576	28.9447	37.0136	18.3576	37.0136	1.44846
2112684	26.4069	44.4995	30.0666	44.4995	1.28911
2613072	25.2221	34.5264	18.4391	34.5264	0.505356
2368464	21.9233	32.474	21.9317	32.474	0.887568
1938832	26.6826	31.5392	16.1555	31.5392	1.04626
3255560	26.4079	51.0397	43.1393	51.0397	0.750246
1621400	38.6441	101.48	46.9574	101.48	1.47648
963100	34.9589	77.5489	18	54.5166	1.77969
1985872	28.3132	31.5392	14.8661	31.5392	0.925733
1736756	37.2926	73.5115	27.2029	73.5115	0.946969
1277400	38.1688	72.0132	29.8329	61.4967	1.80535
1391012	29.5175	69.0159	18.2483	69.0159	1.43782
1426800	31.4664	62.0506	17	54.0445	1.25222
2959012	31.5691	45.5179	37.5366	45.5179	1.17309
2685200	25.5798	29.0105	21.2132	29.0105	0.713723
1966400	47.4897	97.4939	45.9674	97.4939	1.14793
3964296	24.0653	38.5511	39.1152	38.5511	0.806888
3802400	23.0575	23.9631	21.2132	23.9631	0.235125
2491552	22.8017	33.4779	19.2354	33.4779	0.873053
2021152	25.4095	34.5264	19.2354	34.5264	0.952632
1934912	38.5487	40.5628	16.4924	40.5628	1.05544
2798096	24.9859	30.5549	22.2036	30.5549	0.37719
3044272	29.6622	31.0253	19.9249	31.0253	0.389097
1342200	45.9149	109.022	36	109.022	1.72512
2380600	31.3063	78.0052	37.3363	49.5235	1.02967
1745184	26.0338	33.4779	14	33.4779	1.06305
2094848	36.3612	38.5511	16.4924	38.5511	0.710044
1076236	32.4663	82.5357	27.6586	82.5357	1.61243
1914800	40.7962	100.541	34.4819	100.541	1.17993
2006256	25.8529	32.0547	17.2627	32.0547	1.19793
4924304	20.0585	20.0585	35.6931	20.0585	0.625393
3343500	34.4113	81.5425	48.4149	81.5425	0.812041
2989588	27.2347	52.9858	32.5576	52.9858	0.481407
2258116	29.4993	63.4431	31.1127	63.4431	1.40524
4102800	28.9549	50.5288	46.0435	45.5179	0.875945
2525264	19.1093	25.0795	12.2066	25.0795	0.476521
2107392	24.3999	33.0713	17.6918	33.0713	1.15297
3643100	27.5761	60.5368	37.1618	43.5451	0.889087
2516052	29.594	65.5165	48.0833	65.5165	1.17028
4202240	28.1823	41.5245	41.1825	41.5245	1.08554
2177168	28.519	31.0253	16.1245	31.0253	0.658587
2892960	26.1321	34.0389	20.6155	34.0389	0.516135
2008608	22.931	31.5392	18.3576	31.5392	1.01561
1647400	34.7811	63.4431	19.7231	57.5501	1.27459
4630304	22.3867	22.5464	34.7131	22.5464	0.38929
3327884	27.1707	38.5511	38.2884	38.5511	0.901921
2986256	30.8311	49.0423	46.8722	49.0423	0.964245
942900	31.9656	83.0183	19.2354	54.9904	1.71729
1238328	33.6524	83.5172	25.4951	83.5172	2.21828
1805552	22.6013	35.5439	17.0294	35.5439	1.12868
2105100	31.8628	68.0217	26.5707	59.065	1.21406
1440404	33.7179	82.0076	19	82.0076	1.31818
1802220	33.5807	66.0174	18.9737	66.0174	1.42281
3217340	25.469	56.5007	30.4795	56.5007	0.469173
2290848	23.7627	32.474	19.2354	32.474	0.833881
4547200	29.3624	58.032	52.8394	58.032	0.94431
4198124	29.8247	51.5269	63.1585	51.5269	0.936741
1455888	32.8751	62.0506	16.2788	62.0506	1.29065
2641688	27.1337	51.5269	31.6228	51.5269	0.425819
3676900	27.2128	52.9858	43	48.5105	0.806034
3989500	25.51	43.5451	53.3385	36.5506	0.815346
1655900	30.2008	70.5147	19.105	52.5787	1.22945
1131600	37.8507	118.006	37	111.108	1.88962
1989988	28.922	59.5294	21.9317	59.5294	1.0122
2638160	21.4014	29.4948	17.2047	29.4948	0.510668
2107392	24.4766	30.003	15.6205	30.003	0.980853
3346112	26.6405	27.0105	23.3452	27.0105	0.6718
2325148	29.5779	58.4719	29.6142	58.4719	0.743437
1733600	35.1954	101.007	35.9026	78.0052	1.27298
2714208	22.5633	28.5516	22.3607	28.5516	0.552225
1843184	38.5024	42.0085	18.6815	42.0085	1.30496
1827504	23.7386	30.003	16.2788	30.003	0.930144
2445800	30.4737	79.5107	35.5106	51.0397	1.17685
3226300	35.6069	70.5147	53.8145	70.5147	1.17586
1925504	27.5291	53.5267	24.8395	53.5267	1.03563
2417600	35.4887	92.0373	40.7922	92.0373	1.07706
2245300	31.8065	63.0581	32.5576	57.5501	1.14789
1606220	36.0017	76.5158	24	76.5158	1.50161
3250900	28.5216	74.5264	45.793	56.727	0.768856
3277000	35.9635	91.5257	50.4876	91.5257	0.992197
3869040	20.4854	25.5635	26.1725	25.5635	0.331411
1864352	28.1529	35.5439	17.8885	35.5439	1.10814
4164608	26.5344	35.9491	44.8219	35.9491	0.735526
1892576	25.7514	33.0713	16.6433	33.0713	0.835017
2312700	33.2055	59.9848	29.1548	52.5787	0.952131
2910208	25.4004	32.0547	17	32.0547	0.476555
2965600	33.9021	59.9848	37.6431	58.4719	0.83208
2971500	27.6212	51.5269	44.0114	41.5245	1.01946
2064272	24.9969	34.0389	17.6918	34.0389	0.934062
2310448	36.7279	39.5134	20.2485	39.5134	0.803094
2481360	25.6887	33.0713	17.4642	33.0713	0.708961
2450784	22.6145	23.9631	15	23.9631	0.308925
3392368	29.2	30.5549	20.1246	30.5549	0.37731
3851400	28.1032	42.0085	49	42.0085	0.672637
4281620	35.1871	51.5269	39.1152	51.5269	0.646372
2810640	20.2835	23.9631	17.088	23.9631	0.438513
2332400	21.1958	27.0105	11.4018	27.0105	0.32438
1882384	36.2277	38.5511	20.2237	38.5511	1.14001
1452000	34.0589	85.0112	22.8035	59.9848	1.25621
2033892	31.6975	62.0506	21.2132	62.0506	1.18799
589900	38.0511	105.509	19.3132	76.9948	2.41122
4353160	32.2237	45.0505	49.98	45.0505	0.934571
1618960	39.16	41.0116	17.4642	41.0116	1.44016
3553700	29.0804	50.5288	43.4166	39.9899	1.027
1603100	39.0318	90.0019	42.5206	90.0019	1.4421
2007824	26.7151	38.0483	21.1896	38.0483	1.22427
3592092	26.2403	45.0505	45.2217	45.0505	0.86841
2026640	26.6202	32.474	16.7631	32.474	0.888399
2773008	21.1454	23.0145	24.8395	23.0145	0.408932
3490900	31.5896	57.5501	48.2597	57.5501	0.821065
2656976	31.0787	31.5392	18.2483	31.5392	0.467439
925512	35.4462	84.4948	21.1896	84.4948	2.05513
2515268	32.3052	47.9793	31.8277	47.9793	1.07897
3609500	25.4125	61.4967	37.0135	39.9899	0.623523
3722900	32.9351	70.5147	58.2495	70.5147	1.30684
1832992	26.9756	39.0556	13	39.0556	1.04455
1576624	23.6433	35.0161	13.6015	35.0161	1.29835
2518208	25.9481	31.0253	21.0238	31.0253	0.646896
1563884	31.7583	66.0174	20.5913	66.0174	1.32909
1639400	33.8158	82.5357	35.3553	59.065	1.26109
2344944	22.5675	32.474	15.5242	32.474	0.585525
4885888	21.5115	29.4948	59.0085	29.4948	0.810282
2751056	20.1784	24.4952	17	24.4952	0.578266
2521600	28.1242	63.4431	33.1059	50.5288	0.754703
1930992	23.3237	33.4779	15	33.4779	1.12594
2521400	30.9106	59.065	36.0555	46.4729	0.781675
2559368	34.468	48.5105	31	48.5105	0.985763
1848084	37.3199	78.5116	37	78.5116	1.18993
1928640	23.6182	32.474	16.6433	32.474	1.01167
1702848	37.206	40.5628	18.0278	40.5628	1.199
411900	43.9495	131.014	17.72	131.014	2.43697
1244000	37.2478	86.0014	22.4722	83.0183	1.28816
1988420	29.4616	43.5451	19.2354	43.5451	1.34746
2496452	32.3014	60.5368	27.4591	60.5368	0.77342
3637760	21.8484	26.5649	29.1548	26.5649	0.223721
2429616	23.5805	24.4952	13.4536	24.4952	0.595141
2414720	33.3445	34.5264	15.8114	34.5264	0.421273
3746736	22.2009	34.0389	39.6232	34.0389	0.775866
1832992	35.8367	37.5133	17.4929	37.5133	1.05315
2116212	33.5766	64.0597	21.587	64.0597	0.916157
1271256	32.3008	62.5233	17.2627	62.5233	1.42233
1666200	37.1675	104.019	34.1321	104.019	1.42249
2846704	23.7141	31.5392	19.4165	31.5392	0.381046
4224700	25.7961	51.9912	55.6058	32.0547	0.899028
3537900	27.0036	56.5007	30.8058	38.5511	0.986315
899000	36.6395	86.0014	20.3961	68.0217	2.06713
3070928	22.1181	28.0511	18.868	28.0511	0.489919
1575500	33.5018	76.9948	29	58.4719	1.67176
4501000	28.7355	54.9904	64.0078	54.9904	1.04843
2716364	26.3094	41.5245	21	41.5245	0.872965
1635100	37.6952	108.525	35	108.525	1.45902
2772224	25.0919	31.5392	18.3848	31.5392	0.457465
3023104	19.7829	28.5516	21.095	28.5516	0.328779
2393000	29.1582	80.0036	22.8473	47.5026	0.941711
2986256	23.4872	42.5243	25.1794	42.5243	0.951958
3966452	23.5595	42.997	29.1548	42.997	0.808337
2010764	30.5798	60.5368	18.4391	60.5368	0.794524
2533104	29.0728	61.4967	37.4833	61.4967	0.748574
2551528	25.6599	50.0192	21.0238	50.0192	0.973202
1859648	22.9697	32.0547	15.2971	32.0547	1.32793
2465600	34.6243	73.0228	24.3311	73.0228	0.957729
2426400	33.9714	80.0036	49.6488	62.5233	1.00674
2699312	22.2144	30.5549	23.4094	30.5549	0.627567
2170300	36.3539	69.5419	33.1059	66.5385	1.03455
2056100	37.1292	94.015	48.3735	94.015	1.31473
2801820	31.2697	58.4719	34.4093	58.4719	1.50368
2786100	29.9525	72.5439	52.8394	57.5501	0.931011
2903152	24.7754	32.474	20.2237	32.474	0.415915
3148936	28.6524	52.5787	35.5106	52.5787	1.00036
738100	36.8486	102.004	18.3576	69.0159	1.87542
1002540	29.1529	59.065	19.2354	57.5501	1.83156
2507200	29.3781	79.0188	35	37.0136	0.804207
1865000	35.3827	94.015	44.6542	86.0014	1.69556
4817700	28.1093	54.0445	58.0345	54.0445	0.759333
2914912	23.8435	25.5635	18.0278	25.5635	0.100698
3388500	28.2475	49.0423	33	47.0278	0.845616
3365516	29.5529	56.5007	44.7214	56.5007	0.996807
2782612	27.713	47.5026	26.2488	47.5026	0.597342
3441760	20.891	23.9631	27	23.9631	0.422322
1709904	29.2401	34.0389	16.9706	34.0389	0.951426
3386880	21.8508	27.0105	26.5707	27.0105	0.393406
2551920	25.071	29.0105	20	29.0105	0.446315
1585444	28.3827	50.0192	14.8661	50.0192	1.14217
2730672	21.4241	31.5392	21.095	31.5392	0.45669
2873948	27.9298	51.0397	31.3209	51.0397	0.803121
1767100	38.3696	93.5211	28.3196	93.5211	1.36358
2933728	22.4557	27.5068	21.0238	27.5068	0.436993
2544080	23.2258	31.0253	16.7631	31.0253	0.66851
829800	40.5174	85.5282	15.1327	85.5282	2.13378
1987244	30.9976	57.5501	21.0238	57.5501	1.33023
3018400	25.2307	26.0262	15.2643	26.0262	0.221901
3093468	27.247	37.5133	33.3766	37.5133	0.642974
3066616	29.8322	61.4967	30.5287	61.4967	0.596279
1807904	31.661	65.5165	26.6271	65.5165	1.1078
2669520	26.0706	30.5549	19.3132	30.5549	0.484126
3154228	32.6047	59.065	45.7056	58.4719	0.795859
3509772	24.5715	38.0483	27	38.0483	0.383788
3982900	25.8837	39.9899	27	34.5264	1.5401
2372776	23.7199	51.0397	18	51.0397	0.561451
4115216	26.2727	27.0105	33.9559	27.0105	0.274307
2838864	24.3174	28.5516	22.561	28.5516	0.404192
2297904	25.4791	35.0161	19.9249	35.0161	0.896103
1772820	28.8835	57.025	18.2483	57.025	1.25448
2827300	26.7503	56.5007	21.9545	56.5007	0.770108
2389800	28.95	80.0036	34.5398	51.0397	1.00864
2976456	22.9649	47.9793	25	47.9793	0.561124
2770100	29.0933	79.0188	38.5876	39.9899	1.09053
2134832	25.8149	31.5392	18.0278	31.5392	0.887893
4074000	24.5543	43.5451	44.6878	38.5511	1.22814
2272816	25.5656	33.4779	16	33.4779	0.896277
3715180	29.7556	51.5269	56.921	51.5269	0.847354
2668540	32.852	60.9847	36.6879	60.9847	1.20838
931700	36.4077	98.0002	17.4642	75.494	1.89829
2437400	27.5683	78.5116	46.1736	46.4729	1.24135
1869056	28.5291	57.5501	20.025	57.5501	1.10604
3366692	26.3655	56.5007	26.6833	56.5007	0.728522
5577376	12.0101	12.4761	25.02	12.4761	2.53852
2864148	26.8703	47.5026	19.8494	47.5026	0.856405
1799868	29.1929	41.0116	19.6469	41.0116	1.25211
3547100	30.314	59.9848	41.2311	59.9848	0.92109
2731456	29.7132	30.5549	20.1246	30.5549	0.447654
2822600	31.3835	72.5439	42.0119	44.4995	1.08155
3949204	31.2389	50.5288	54.7449	50.5288	0.839795
2693040	21.3268	30.5549	23.0868	30.5549	0.456162
4017608	25.1161	38.0483	60.8276	38.0483	0.542748
[truncated: 168 more rows]

## Sheet: Topo Descripts
Feature Id	Feature Unit Cell Size	Number of Features	Perimeter Unit Cell	Total Perimeter Chip	Total Area Chip	Feature Coverage Percentage	AFT	AFW	AD	Projected Planar Surface	R-value	FD	ERI	Average PA	Average SA	Feature Coverage	Total Circle Area Scaled	Number of Colour Changes Diagonally	CCDunsc	Circle Area	Circle Diameter	Number of Rectangles Scaled	Number of Triangles Scaled	Inscribed Circle Number	Std Dev Inscribed Circle Radius	Average Inscribed Circle Radius	Median Inscribed Circle Radius	MAD Inscribed Circle Radius	Minimum Inscribed Circle Radius	Maximum Inscribed Circle Radius	Mode Inscribed Circle Radius	Inscribed Circle Radius 0.1 Percentile	Inscribed Circle Radius 0.25 Percentile	Inscribed Circle Radius 0.75 Percentile	Inscribed Circle Radius 0.9 Percentile	Rectangle Area	Rectangle Length	Number of Rectangles	Number of Triangles	Average Feature Area	Minimum Feature Area	Maximum Feature Area	Maximum Feature Compactness	Average Feature Compactness	Feature Compactness mode	Feature Compactness Percentile 0.1	Skewness Feature Compactness	Variance Feature Compactness	MAD Feature Eccentricity
1	20	1	273.056	53519	1022140	13.0375	1022140	535190	6817860	7840000	1.06826	0.869625	2.45684	1.76247	2.28044	0.255177	0.0707107	2	34.0236	6.5818	0	0	310	31.7023	70.9299	98.5718	0	17.0382	98.5718	98.5718	25.0795	39.5134	98.5718	98.5718	14.9797	4.99324	0	0	5215	5215	5215	1.02244	1.02244	1.02244	1.02244	0	0	0	0.548354
2	10	1	354.164	277665	2041536	26.04	2041536	2.77665e+06	5798464	7840000	1.35416	0.7396	3.66188	1.71961	1.1352	0	0.424264	6	7.46309	3.08258	0	0.04	1540	8.73607	25.4519	21.5355	7.38422	16.5549	34.5264	34.5264	16.5549	16.5549	34.5264	34.5264	23.4551	7.81837	0	4	2604	2604	2604	1.62222	1.62222	1.62222	1.62222	0	0	0	0.815956
3	20	1	754.85	147951	3991736	50.915	3991736	1479506	3848264	7840000	1.18871	0.49085	4.84349	0.20442	0.856619	0.50915	0.670449	0.0707107	2	44.6966	7.54384	0	0.0075	993	9.33121	27.5036	22.5464	5.87463	15.4407	44.4995	44.4995	18.584	21.0799	32.0547	44.4995	10.6181	3.53936	0	3	20366	20366	20366	1.29171	1.29171	1.29171	1.29171	0	0	0
4	10	1	387.572	303856	3813376	48.64	3813376	3.03856e+06	4026624	7840000	1.38757	0.5136	5.40332	0.464698	0.364432	0.4864	0.116564	0.282843	4	11.6564	3.85245	0.02	0.01	784	1.02704	22.3036	22.5464	0	16.5549	22.5464	22.5464	22.5464	22.5464	22.5464	22.5464	23.4533	7.81777	2	1	4864	4864	4864	1.12743	1.12743	1.12743	1.12743	0	0	0
5	20	1	1049.14	205632	3380216	43.115	3380216	2.05632e+06	4459784	7840000	1.26229	0.56885	4.43803	0.23071	0.646035	0.43115	0.215056	0.141421	4	28.6741	6.04227	0.01	0	1007	6.4255	28.0754	31.0253	8.87824	15.4407	37.0136	21.0799	21.0799	21.0799	33.0713	37.0136	42.6194	14.2065	4	0	17246	17246	17246	1.42724	1.42724	1.42724	1.42724	0	0	0
6	28	3	675.232	67523.2	814200	10.3852	814200	675232	7025800	7840000	1.08613	0.896148	2.42399	2.00864	2.14759	0.103852	0.0697029	0.0505076	2	54.6471	8.34139	0	0.00382653	879	28.4692	36.9759	25.5635	12.6396	15.4407	108.525	16.0769	16.0769	17.0382	44.0357	97.034	30.9623	10.3208	0	3	2714	904	6332	1.41994	1.30496	1.07981	1.14688	0	0.0380265	0.00409725
7	10	2	379.132	297239	3018400	38.5	3018400	2.97239e+06	4821600	7840000	1.37913	0.615	4.48498	0.788273	0.514437	0.385	0.454473	0.141421	2	9.08947	3.40192	0	0	812	3.93317	31.916	33.0713	0	15.4407	33.0713	33.0713	30.003	33.0713	33.0713	33.0713	23.6445	7.88152	0	0	1925	910	2940	1.45833	1.22914	0.999953	1.04579	0	0.105056	0.571024
8	28	3	602.156	60215.6	885000	11.2883	885000	602156	6955000	7840000	1.07681	0.887117	2.42765	1.95786	1.98819	0.112883	0.0788651	0.0505076	2	61.8302	8.87269	0.00255102	0	864	30.192	36.7294	23.0145	7.46719	15.4407	119.032	21.5355	16.0769	21.0799	39.9899	100.019	13.404	4.46801	2	0	2950	1323	6186	1.13407	1.08895	0.999999	1.02656	0	0.00593512	0.00562411
9	28	2	707.742	70774.2	1665400	21.2423	1665400	707742	6174600	7840000	1.09027	0.787577	2.76868	1.15863	1.56903	0.212423	0.23019	0.0505076	2	60.1564	8.75177	0	0	912	26.0063	34.1777	22.054	8.86156	15.4407	105.042	16.0769	16.0769	17.5987	34.5264	81.5425	58.3579	19.4526	0	0	8327	6011	10643	1.16421	1.0821	0.999993	1.01641	0	0.0134833	0.568032
10	28	4	1155.36	115536	1825700	23.287	1825700	1155364	6014300	7840000	1.14737	0.76713	2.99133	1.19946	1.45522	0.23287	0.21692	0.151523	6	42.5163	7.35754	0	0.00382653	1020	16.3565	34.6381	30.003	13.4214	15.4407	64.5375	21.5355	17.5987	21.5355	50.0192	60.9847	13.2135	4.40449	0	3	4564.25	1410	11182	1.41739	1.309	1.41581	1.12085	0	0.0424756	0.0418504
11	20	1	590.284	115696	4145008	52.87	4145008	1.15696e+06	3694992	7840000	1.14757	0.4713	4.86981	0.354665	1.09276	0.5287	1.61474	0.0707107	2	71.7664	9.55907	0	0	799	13.2071	29.6271	28.5516	11.0775	16.5549	52.9858	16.5549	16.5549	20.0585	33.4779	52.9858	20.148	6.71598	0	0	21148	21148	21148	1.05647	1.05647	1.05647	1.05647	0	0	0
12	28	3	1391.94	139194	1801900	22.9834	1801900	1391936	6038100	7840000	1.17754	0.770166	3.05789	0.769151	1.03249	0.229834	0	0.151523	6	7.98033	3.18761	0	0.00892857	1050	17.0543	32.9855	27.5068	14.6897	15.4407	75.0436	47.5026	16.5549	17.5987	46.4729	47.5026	47.9825	15.9942	0	7	6006.33	2919	12180	1.47179	1.43321	1.41548	1.41299	0	0.00111844	0.00191489
13	28	2	1294.54	129454	2852600	36.3852	2852600	1294542	4987400	7840000	1.16512	0.636148	3.66305	0.576639	0.988057	0.363852	0.461646	0.151523	6	32.9028	6.47249	0	0	838	16.2845	33.7337	31.5392	14.8314	15.4407	70.5147	15.4407	15.4407	21.5355	38.0483	67.5356	64.416	21.472	0	0	14263	3289	25237	1.48782	1.24391	1.48782	1.04879	0	0.118981	0.530374
14	28	5	1536.67	153667	1438000	18.3418	1438000	1536674	6402000	7840000	1.196	0.816582	2.9293	1.55778	1.368	0.183418	0.0889243	0.101015	4	8.71458	3.33103	0	0.00510204	1165	16.9516	32.4249	23.541	8.80996	15.4407	68.0217	20.0585	17.5987	18.584	40.5628	66.0174	29.4756	9.82522	0	4	2876	873	4616	1.54989	1.38486	1.54989	1.16836	-0.94556	0.0485733	0.0781241
15	10	1	380.45	298273	2994096	38.19	2994096	2982728	4845904	7840000	1.38045	0.6181	4.46675	0.473371	0.664304	0.3819	0	0.282843	4	11.0981	3.75906	0.04	0	1540	2.52322	22.9758	22.5464	3.11763	20.4436	25.5635	20.4436	20.4436	20.4436	25.5635	25.5635	10.6089	3.53629	4	0	3819	3819	3819	1.65037	1.65037	1.65037	1.65037	0	0	0
16	10	2	280.158	219644	1764784	22.51	1764784	2.19644e+06	6075216	7840000	1.28016	0.7749	3.30406	1.73752	1.32914	0.2251	0.2056	0.141421	2	10.28	3.61786	0	0.01	2270	8.35348	24.3123	20.4436	6.47403	16.0769	35.9491	35.9491	16.0769	16.0769	35.9491	35.9491	12.4733	4.15778	0	1	1125.5	1027	1224	1.20185	1.10096	1.00006	1.02024	0	0.0203589	0.480685
17	20	3	887.468	173944	2235968	28.52	2235968	1.73944e+06	5604032	7840000	1.22187	0.7148	3.41877	1.6676	1.58323	0.2852	0.104374	0.141421	4	41.7494	7.29089	0.005	0	1401	10.7045	28.8505	31.5392	14.0627	15.4407	50.0192	31.5392	15.4407	18.584	36.5506	50.0192	36.4194	12.1398	2	0	3802.67	3608	4176	2.2684	1.84247	2.2684	1.2518	0	0.532337	0.000433112
18	20	4	818.474	160421	1896496	24.19	1896496	1.60421e+06	5943504	7840000	1.20462	0.7581	3.17799	0.766026	1.01478	0.2419	0.272781	0.141421	4	15.5875	4.45495	0	0	1217	19.1932	28.7607	21.0799	8.13209	15.4407	72.5439	15.4407	15.4407	16.0769	32.0547	72.5439	18.0519	6.01732	0	0	2419	1558	4997	1.42326	1.10579	0.999969	0.999916	0	0.0447954	0.0155576
19	20	1	993.634	194752	3250660	41.4625	3250660	1.94752e+06	4589340	7840000	1.24841	0.585375	4.26533	0.39305	1.13461	0.414625	0.0851501	0.0707107	2	17.03	4.65653	0.0125	0	1138	11.4229	27.8638	30.003	18.3906	15.4407	45.5179	32.0547	15.4407	16.5549	39.0556	45.5179	40.0556	13.3519	5	0	16585	16585	16585	1.21599	1.21599	1.21599	1.21599	0	0	0
20	28	7	1117.02	111702	614900	7.84311	614900	1117020	7225100	7840000	1.14248	0.921569	2.47942	2.52619	1.97591	0.0784311	0	0.202031	8	53.2504	8.23411	0	0.0114796	1212	19.7034	34.0274	23.9631	8.81309	15.4407	80.4895	23.9631	17.5987	19.5522	45.5179	66.0174	62.2267	20.7422	0	9	878.429	724	1447	1.70336	1.42563	1.19352	1.3212	0	0.0219889	0.00464663
21	20	1	1144.56	224334	4133640	52.725	4133640	2.24334e+06	3706360	7840000	1.28614	0.47275	5.4411	0.255315	0.66848	0.52725	0	0.282843	8	49.5679	7.9443	0.0175	0	801	9.07962	26.7978	22.054	8.86156	15.4407	41.0116	22.054	16.5549	17.0382	31.0253	41.0116	45.5847	15.1949	7	0	21090	21090	21090	1.21638	1.21638	1.21638	1.21638	0	0	0
22	20	4	924.62	181226	2420012	30.8675	2420012	1.81226e+06	5419988	7840000	1.23115	0.691325	3.56173	0.305824	0.990047	0.308675	0.311723	0.212132	6	20.7816	5.14392	0	0	879	15.7238	32.3798	23.9631	11.6921	15.4407	59.9848	59.9848	17.0382	17.5987	39.5134	59.9848	34.066	11.3553	0	0	3086.75	2073	6111	1.60489	1.15122	1.60489	0.999975	0	0.0914707	0.0258907
23	10	1	301.738	236563	3317888	42.32	3317888	2.36563e+06	4522112	7840000	1.30174	0.5768	4.51365	0.534053	0.55002	0.4232	0	0.141421	2	12.0062	3.90983	0.04	0	1567	4.71411	21.6724	17.5987	2.25623	15.4407	26.5649	26.5649	17.0382	17.0382	26.5649	26.5649	19.7851	6.59504	4	0	4232	4232	4232	1.18688	1.18688	1.18688	1.18688	0	0	0
24	20	2	1156.74	226721	2753212	35.1175	2753212	2.26721e+06	5086788	7840000	1.28919	0.648825	3.97391	0.452894	0.586271	0.351175	0	0.0707107	2	34.7736	6.65395	0.01	0.015	1384	9.67265	25.8534	23.541	5.9137	17.5987	49.5235	19.5522	18.584	19.5522	26.0262	49.5235	21.8347	7.27823	4	6	7023.5	1734	12313	1.52858	1.47255	1.52858	1.42773	0	0.00627887	0.178188
25	10	1	468.826	367560	2827104	36.06	2827104	3.6756e+06	5012896	7840000	1.46883	0.6394	4.59439	0.332681	0.417237	0.3606	0	0.141421	2	7.60143	3.11102	0	0.05	1569	3.20242	23.8586	21.0799	6.7087	15.4407	27.5068	21.0799	21.0799	21.0799	27.0105	27.5068	13.5637	4.52124	0	5	3606	3606	3606	1.43582	1.43582	1.43582	1.43582	0	0	0
26	10	1	352.228	276147	2843568	36.27	2843568	2.76147e+06	4996432	7840000	1.35223	0.6373	4.24362	0.617737	0.69163	0.3627	0	0.141421	2	8.96965	3.37943	0.03	0.02	1540	5.46524	24.8586	21.5355	5.25431	17.0382	30.5549	30.5549	19.5522	19.5522	30.5549	30.5549	9.97807	3.32602	3	2	3627	3627	3627	1.19531	1.19531	1.19531	1.19531	0	0	0
27	28	2	1689.09	168909	2570400	32.7857	2570400	1689094	5269600	7840000	1.21545	0.672143	3.61663	0.744051	1.05163	0.327857	0	0.151523	6	43.6144	7.45195	0	0.0204082	960	16.6327	31.1913	25.0795	9.57712	15.4407	76.5158	25.0795	17.0382	19.9319	38.0483	57.5501	36.9945	12.3315	0	16	12852	2519	23185	1.6234	1.51871	1.41402	1.43496	0	0.0219197	0.0223937
28	20	1	947.288	185668	3965472	50.58	3965472	1.85668e+06	3874528	7840000	1.23682	0.4942	5.00535	0.352489	0.450103	0.5058	0.215333	0.141421	4	43.0666	7.40501	0.0125	0.0025	1175	9.85496	24.5403	21.5355	7.38422	16.0769	46.4729	16.5549	16.0769	16.5549	26.5649	46.4729	41.6491	13.883	5	1	20232	20232	20232	1.14471	1.14471	1.14471	1.14471	0	0	0
29	28	2	1786.26	178626	3258100	41.5574	3258100	1786264	4581900	7840000	1.22784	0.584426	4.20187	0.417007	0.612952	0.415574	0	0.151523	6	38.0887	6.96391	0.00637755	0.00382653	1000	13.8951	28.8628	22.5342	8.1485	16.5549	59.9848	17.0382	17.0382	17.0382	39.0556	48.5341	35.6579	11.886	5	3	16290.5	14844	17737	1.88991	1.73524	1.88991	1.6115	0	0.0478473	0.0573936
30	20	1	943.142	184856	3191076	40.7025	3191076	1.84856e+06	4648924	7840000	1.23579	0.592975	4.16809	0.453072	0.790213	0.407025	0	0.0707107	2	31.0861	6.29127	0.0175	0	1346	9.40155	26.7863	25.0795	13.3472	16.0769	42.5243	16.0769	16.0769	16.0769	37.0136	42.5243	34.7844	11.5948	7	0	16281	16281	16281	1.3491	1.3491	1.3491	1.3491	0	0	0
31	28	7	1563.43	156343	2210200	28.1913	2210200	1563432	5629800	7840000	1.19942	0.718087	3.34059	0.566908	0.763881	0.281913	0.360302	0.151523	6	21.729	5.25987	0	0	1121	14.0538	30.5749	25.5635	15.008	15.4407	53.5267	15.4407	15.4407	18.9151	42.5243	51.9912	15.9053	5.30175	0	0	3157.43	2172	6069	1.66764	1.11732	1.07201	1.00001	0	0.0598279	0.544042
32	28	1	1389.23	138923	3634700	46.361	3634700	1389230	4205300	7840000	1.1772	0.53639	4.38933	0.48383	0.626176	0.46361	0.174032	0.0505076	2	45.4804	7.60969	0.00127551	0.0127551	855	13.4483	30.5354	26.5649	11.8324	15.4407	63.0581	18.584	16.5549	18.9151	35.9491	59.5294	50.9399	16.98	1	10	36347	36347	36347	1.20354	1.20354	1.20354	1.20354	0	0	0
33	28	1	1254.89	125489	5541000	70.676	5541000	1254886	2299000	7840000	1.16006	0.29324	7.91204	0.281829	1.3198	0.70676	1.46822	0.0505076	2	71.943	9.57082	0	0	691	7.97365	24.2926	18.9151	3.4992	15.4407	37.5133	32.474	16.5549	17.0382	32.474	37.5133	20.8253	6.94178	0	0	55410	55410	55410	1.09976	1.09976	1.09976	1.09976	0	0	0
34	20	1	523.526	102611	2985472	38.08	2985472	1.02611e+06	4854528	7840000	1.13088	0.6192	3.65272	0.602568	1.2155	0.3808	0.550406	0.0707107	2	55.0406	8.37137	0.005	0	681	19.5426	37.6796	38.0483	29.6958	15.4407	68.0217	68.0217	18.0188	18.0188	47.0278	68.0217	25.3893	8.4631	2	0	15232	15232	15232	1.15398	1.15398	1.15398	1.15398	0	0	0
35	20	3	1135.44	222546	2358076	30.0775	2358076	2.22546e+06	5481924	7840000	1.28386	0.699225	3.67224	0.815808	1.00791	0.300775	0	0.212132	6	61.2118	8.82821	0.015	0.0025	1230	11.2937	27.5868	25.0795	1.65512	16.0769	52.9858	26.0262	16.5549	22.5464	26.0262	52.9858	18.587	6.19567	6	1	4010.33	1855	8311	1.9719	1.5482	1.33826	1.3352	0	0.134645	0.000152981
36	20	2	679.146	133113	2149924	27.4225	2149924	1.33113e+06	5690076	7840000	1.16979	0.725775	3.22355	0.794511	1.29374	0.274225	0	0.141421	4	30.9617	6.27866	0.01	0	1034	12.8615	32.8662	31.0253	7.30004	16.0769	56.5007	56.5007	17.0382	21.5355	35.9491	56.5007	28.816	9.60533	4	0	5484.5	2895	8074	1.83114	1.51712	1.83114	1.26591	0	0.197209	0.123165
37	20	1	942.08	184648	2528792	32.255	2528792	1.84648e+06	5311208	7840000	1.23552	0.67745	3.64756	0.636722	1.19933	0.32255	0	0.141421	4	42.7599	7.37859	0.0125	0.01	668	11.567	40.986	39.9899	2.13308	15.4407	56.5007	38.5511	23.9631	38.5511	56.5007	56.5007	29.7228	9.90759	5	4	12902	12902	12902	1.31877	1.31877	1.31877	1.31877	0	0	0
38	28	1	1099.14	109914	2251900	28.7232	2251900	1099142	5588100	7840000	1.1402	0.712768	3.19935	0.652611	1.23961	0.287232	0	0.101015	4	20.7653	5.1419	0	0.0114796	849	20.8665	35.3718	26.5649	11.8324	16.5549	83.5172	16.5549	16.5549	19.5522	36.5506	75.0436	12.197	4.06566	0	9	22519	22519	22519	1.44691	1.44691	1.44691	1.44691	0	0	0
39	10	2	279.056	218780	2163840	27.6	2163840	2.1878e+06	5676160	7840000	1.27906	0.724	3.5333	1.37155	1.24338	0.276	0.445841	0.141421	2	11.146	3.76717	0	0	1541	5.95423	27.014	23.0145	2.86831	17.0382	33.0713	33.0713	21.0799	21.0799	33.0713	33.0713	19.7148	6.57158	0	0	1380	1298	1462	1.02201	1.01382	1.00564	1.00728	0	0.000133976	0.106147
40	20	4	957.57	187684	1832600	23.375	1832600	1.87684e+06	6007400	7840000	1.23939	0.76625	3.23496	1.73299	1.29357	0.23375	0.0701004	0.141421	4	9.34672	3.44973	0.0025	0.0125	1556	10.3127	28.2224	26.0262	9.5983	16.0769	51.9912	18.584	18.584	18.9151	30.003	51.9912	32.3537	10.7846	1	5	2337.5	935	6212	1.82517	1.30956	1.41298	1.00001	0	0.156051	0.511573
41	28	2	1593.18	159318	3051200	38.9184	3051200	1.59318e+06	4788800	7840000	1.20321	0.610816	3.93968	0.500835	0.921491	0.389184	0	0.151523	6	45.7591	7.63297	0.00127551	0.0153061	1130	12.8774	28.3953	26.0262	11.0338	15.4407	62.0506	17.0382	17.0382	17.5987	31.5392	45.0505	22.8065	7.60217	1	12	15256	7603	22909	1.48492	1.37781	1.48492	1.29211	0	0.0229476	0.0534158
42	28	1	1081.8	108180	3031600	38.6684	3031600	1081804	4808400	7840000	1.13799	0.613316	3.71092	0.612366	1.2098	0.386684	0.458808	0.101015	4	59.9509	8.73681	0	0	831	19.6457	33.0749	28.0511	14.8739	15.4407	83.5172	17.0382	17.0382	18.0188	35.9491	75.0436	64.3921	21.464	0	0	30316	30316	30316	1.38297	1.38297	1.38297	1.38297	0	0	0
43	20	2	601.564	117907	2007432	25.605	2007432	1.17907e+06	5832568	7840000	1.15039	0.74395	3.09266	1.41958	1.3466	0.25605	0.237823	0.0707107	2	47.5646	7.78211	0	0.0025	656	17.644	43.9085	37.5133	5.94701	15.4407	71.0431	71.0431	21.5355	34.0389	71.0431	71.0431	37.5815	12.5272	0	1	5121	783	9459	1.42612	1.41901	1.4119	1.41332	0	0.000101085	0.0442181
44	20	2	896.276	175670	2777908	35.4325	2777908	1.7567e+06	5062092	7840000	1.22407	0.645675	3.79159	0.487032	1.07713	0.354325	0.362545	0.141421	4	29.0036	6.07689	0.0075	0	696	19.3955	36.5489	28.5516	6.80282	16.5549	69.5419	23.9631	20.0585	23.9631	50.5288	69.5419	20.6723	6.89077	3	0	7086.5	5699	8474	1.8649	1.47043	1.07597	1.15486	0	0.311203	0.308694
45	28	1	1730.16	173016	3650900	46.5676	3650900	1730156	4189100	7840000	1.22068	0.534324	4.56907	0.513748	1.10481	0.465676	0	0.0505076	2	51.8588	8.1258	0.0140306	0	834	15.4934	29.5435	22.7805	9.23002	15.4407	69.0159	23.0145	16.0769	18.584	35.9491	58.032	57.9347	19.3116	11	0	36509	36509	36509	1.18449	1.18449	1.18449	1.18449	0	0	0
46	28	1	1399.46	139946	2700200	34.4413	2700200	1.39946e+06	5139800	7840000	1.1785	0.655587	3.59526	0.688182	1.0476	0.344413	0	0.151523	6	42.698	7.37325	0	0.00892857	949	16.8407	32.7549	24.4952	11.7723	15.4407	62.0506	18.584	16.5549	18.584	47.9793	62.0506	52.4832	17.4944	0	7	27002	27002	27002	1.68689	1.68689	1.68689	1.68689	0	0	0
47	10	2	395.654	310193	2302608	29.37	2302608	3.10193e+06	5537392	7840000	1.39565	0.7063	3.95201	1.1794	1.00647	0.2937	0	0.424264	6	8.82718	3.35248	0.03	0	2270	5.15802	21.9378	20.0585	5.19444	16.5549	29.0105	29.0105	16.5549	16.5549	29.0105	29.0105	9.81646	3.27215	3	0	1468.5	976	1961	1.42319	1.23702	1.05084	1.08808	0	0.0693215	0.352179
48	20	1	1019.64	199849	3406872	43.455	3406872	1.99849e+06	4433128	7840000	1.25491	0.56545	4.43862	0.325495	0.763805	0.43455	0	0.141421	4	50.234	7.99749	0.0125	0	1159	8.94509	27.5299	24.4952	6.69446	15.4407	43.5451	20.4436	15.4407	20.4436	33.4779	43.5451	39.6042	13.2014	5	0	17382	17382	17382	1.49421	1.49421	1.49421	1.49421	0	0	0
49	20	1	951.768	186547	3574452	45.5925	3574452	1.86547e+06	4265548	7840000	1.23794	0.544075	4.55063	0.317787	0.739215	0.455925	0.215338	0.141421	4	43.0676	7.40509	0.01	0.0025	1319	9.69973	23.8906	20.4436	6.47403	15.4407	46.0705	17.5987	15.4407	16.0769	28.0511	46.0705	39.5859	13.1953	4	1	18237	18237	18237	1.29684	1.29684	1.29684	1.29684	0	0	0
50	10	2	253.26	198556	1738912	22.18	1738912	1.98556e+06	6101088	7840000	1.25326	0.7782	3.22092	2.26313	1.21934	0.2218	0.295845	0.282843	4	7.39613	3.06872	0	0	1594	5.73478	28.4006	24.4952	2.26989	18.584	34.5264	23.0145	23.0145	23.0145	34.5264	34.5264	17.9285	5.97615	0	0	1109	738	1480	1.17943	1.08969	1.17943	1.0179	0	0.0161064	0.508755
51	20	1	639.118	125267	3971352	50.655	3971352	1.25267e+06	3868648	7840000	1.15978	0.49345	4.7007	0.255778	0.641964	0.50655	1.14992	0.0707107	2	45.997	7.65279	0	0	966	14.3947	26.3201	20.4436	5.04892	16.0769	55.5347	20.4436	16.0769	17.0382	22.5464	55.5347	9.24883	3.08294	0	0	20262	20262	20262	1.15672	1.15672	1.15672	1.15672	0	0	0
52	28	1	1663.92	166392	4081900	52.0651	4081900	1663922	3758100	7840000	1.21223	0.479349	5.05783	0.432226	0.943322	0.520651	0	0.0505076	2	33.776	6.55781	0.0153061	0.00255102	1000	10.5832	26.4863	22.5464	8.16655	16.5549	47.0278	17.5987	17.0382	17.5987	36.5506	42.997	62.0204	20.6735	12	2	40819	40819	40819	1.23022	1.23022	1.23022	1.23022	0	0	0
53	20	1	694.526	136127	1897476	24.2025	1897476	1.36127e+06	5942524	7840000	1.17363	0.757975	3.09676	1.04695	1.18715	0.242025	0.0889578	0.0707107	2	35.5831	6.73096	0.0025	0.0075	986	19.094	33.0859	30.5549	19.2088	15.4407	70.5147	70.5147	15.4407	17.5987	31.5392	70.5147	23.1246	7.70819	1	3	9681	9681	9681	1.57703	1.57703	1.57703	1.57703	0	0	0
54	28	3	1484.45	148445	2998800	38.25	2998800	1.48445e+06	4841200	7840000	1.18934	0.6175	3.85212	0.499567	1.1009	0.3825	0.375904	0.101015	4	42.1013	7.32154	0.00382653	0	1100	13.7415	29.2585	24.4952	12.4809	15.4407	64.9774	16.0769	16.0769	18.0188	37.0136	41.5245	23.2654	7.75515	3	0	9996	2332	23442	1.55273	1.29539	1.33347	1.06667	0	0.0774723	0.301045
55	20	1	968.31	189789	3675784	46.885	3675784	1.89789e+06	4164216	7840000	1.24208	0.53115	4.67694	0.366689	0.930843	0.46885	0	0.141421	4	29.1561	6.09284	0.0075	0.0175	799	12.2022	29.9473	27.0105	12.6517	15.4407	49.0423	35.5439	15.4407	20.0585	35.5439	49.0423	17.5548	5.85161	3	7	18754	18754	18754	1.11827	1.11827	1.11827	1.11827	0	0	0
56	28	2	1888.2	188820	2943800	37.5485	2943800	1.8882e+06	4896200	7840000	1.24084	0.624515	3.97377	0.812765	0.842554	0.375485	0	0.202031	8	41.4771	7.26707	0.0165816	0	1121	14.7603	26.9978	23.9631	6.53956	15.4407	73.9928	19.5522	17.0382	18.584	27.5068	38.0483	35.0439	11.6813	13	0	14719	3509	25929	2.17408	1.81637	1.45866	1.5302	0	0.255914	0.245555
57	20	7	908.034	177975	1563492	19.9425	1563492	1.77975e+06	6276508	7840000	1.22701	0.800575	3.06532	1.81094	1.71182	0.199425	0.205571	0.0707107	2	9.13649	3.41071	0	0	1750	8.31106	27.8436	25.5635	6.58208	17.0382	45.0505	38.5511	18.0188	23.0145	30.003	41.0116	13.967	4.65565	0	0	1139.57	910	1765	1.30417	1.06974	1.18411	0.999905	0	0.0153946	0.0395719
58	20	2	709.57	139076	2312212	29.4925	2312212	1.39076e+06	5527788	7840000	1.17739	0.705075	3.33977	0.289255	0.926289	0.294925	0.302765	0.141421	4	40.3687	7.16931	0	0.0025	786	18.5601	36.4115	28.0511	18.6962	15.4407	65.5165	65.5165	15.4407	19.2972	51.0397	65.5165	17.0715	5.6905	0	1	5898.5	5061	6736	1.38608	1.24999	1.38608	1.14111	0	0.0370436	0.0360309
59	20	2	559.756	109712	889840	11.35	889840	1.09712e+06	6950160	7840000	1.13994	0.8865	2.57177	2.44989	1.74628	0.1135	0	0.141421	4	43.1433	7.4116	0	0.0075	1425	16.3441	31.7747	29.4948	15.56	15.4407	68.0217	16.0769	16.0769	16.0769	39.9899	68.0217	41.1942	13.7314	0	3	2270	1526	3014	1.90078	1.65702	1.41325	1.462	0	0.118845	0.0348801
60	10	1	459.426	360190	3441760	43.9	3441760	3.6019e+06	4398240	7840000	1.45943	0.561	5.20294	0.228931	0.245492	0.439	0.10594	0.282843	4	10.594	3.6727	0.02	0.01	784	2.5936	28.5399	29.0105	0	15.4407	29.4948	29.0105	29.0105	29.0105	29.0105	29.4948	12.6114	4.20379	2	1	4390	4390	4390	1.50393	1.50393	1.50393	1.50393	0	0	0
61	28	1	1290.5	129050	3775800	48.1607	3775800	1290504	4064200	7840000	1.16461	0.518393	4.49314	0.552548	0.766596	0.481607	0.0846175	0.0505076	2	66.3401	9.19059	0	0.0102041	958	9.7651	29.3219	28.0511	8.8776	15.4407	51.9912	17.0382	17.0382	23.0145	34.0389	38.5511	46.0391	15.3464	0	8	37758	37758	37758	1.18741	1.18741	1.18741	1.18741	0	0	0
62	10	2	380.712	298478	2691472	34.33	2691472	2.98478e+06	5148528	7840000	1.38071	0.6567	4.205	0.411288	0.401447	0.3433	0.121465	0.282843	4	12.1465	3.93261	0.01	0.01	1540	4.26374	25.1298	22.5464	7.35423	17.0382	29.4948	29.4948	21.0799	21.0799	29.4948	29.4948	19.5091	6.50304	1	1	1716.5	903	2530	1.42004	1.29986	1.42004	1.20371	0	0.0288896	0.0594978
63	20	1	647.858	126980	2165408	27.62	2165408	1.2698e+06	5674592	7840000	1.16196	0.7238	3.21073	0.873608	1.09523	0.2762	0	0.141421	4	30.445	6.22606	0.01	0	825	18.6003	36.5768	25.0795	11.9221	15.4407	68.0217	68.0217	20.4436	20.4436	49.0423	68.0217	41.6442	13.8814	4	0	11048	11048	11048	1.35241	1.35241	1.35241	1.35241	0	0	0
64	28	3	1615.85	161585	2672200	34.0842	2672200	1615852	5167800	7840000	1.2061	0.659158	3.65953	1.00575	1.03015	0.340842	0.179118	0.151523	6	70.2142	9.45513	0.00382653	0	950	13.4999	32.7194	31.5392	16.4503	15.4407	58.032	20.4436	16.0769	20.4436	45.0505	50.0192	44.039	14.6797	3	0	8907.33	4421	15279	2.65805	2.02475	2.4162	1.28324	0	0.802208	0.0486912
65	20	1	403.1	79007.6	1553888	19.82	1553888	790076	6286112	7840000	1.10078	0.8018	2.74576	1.43575	1.55059	0.1982	0.166153	0.0707107	2	66.4611	9.19896	0	0.005	790	26.6701	37.2347	24.4952	8.98416	15.4407	85.0112	85.0112	17.5987	18.9151	54.5166	85.0112	36.8577	12.2859	0	2	7928	7928	7928	1.17937	1.17937	1.17937	1.17937	0	0	0
66	20	1	587.08	115068	2797508	35.6825	2797508	1.15068e+06	5042492	7840000	1.14677	0.643175	3.56597	0.86753	1.48903	0.356825	0.588332	0.0707107	2	23.5333	5.47389	0	0	959	15.4943	32.0034	28.5516	15.6159	15.4407	61.4967	61.4967	17.0382	18.0188	33.4779	61.4967	25.958	8.65268	0	0	14273	14273	14273	1.21695	1.21695	1.21695	1.21695	0	0	0
67	10	1	353.514	277155	2747920	35.05	2747920	2.77155e+06	5092080	7840000	1.35351	0.6495	4.16786	0.482525	0.844293	0.3505	0.0743954	0.141421	2	7.43954	3.07771	0.01	0.02	1569	4.2557	24.4778	21.5355	1.61884	15.4407	29.0105	29.0105	20.4436	20.4436	29.0105	29.0105	17.4539	5.81795	1	2	3505	3505	3505	1.21004	1.21004	1.21004	1.21004	0	0	0
68	10	2	482.004	377891	3378256	43.09	3378256	3.77891e+06	4461744	7840000	1.482	0.5691	5.20824	0.332733	0.318073	0.4309	0	0.282843	4	9.32529	3.44577	0.05	0	2269	2.22548	17.895	16.5549	0.708645	16.0769	21.0799	16.0769	16.0769	16.0769	21.0799	21.0799	10.0924	3.36412	5	0	2154.5	1009	3300	1.79151	1.42284	1.79151	1.12791	0	0.271828	0.345579
69	28	3	1069.22	106922	1615600	20.6071	1615600	1069218	6224400	7840000	1.13638	0.793929	2.86268	1.18163	1.52993	0.206071	0.217066	0.202031	8	21.2725	5.20432	0	0	1040	17.1652	35.0013	27.0105	12.4931	15.4407	75.0436	18.584	18.584	21.4216	47.9793	54.9904	36.3809	12.127	0	0	5385.33	3808	6235	1.75696	1.53447	1.75696	1.27504	0	0.0981297	0.0596836
70	20	3	822.658	161241	2053296	26.19	2053296	1.61241e+06	5786704	7840000	1.20566	0.7381	3.26694	0.602196	1.00721	0.2619	0.179396	0.141421	4	23.9195	5.51863	0.0025	0.0025	1203	15.3195	29.9416	25.0795	6.87315	15.4407	64.5375	28.0511	18.9151	20.4436	28.0511	64.5375	12.0126	4.0042	1	1	3492	2393	4447	1.65511	1.23963	1.06381	1.01273	0	0.130489	0.261109
71	10	3	380.202	298078	2627184	33.51	2627184	2.98078e+06	5212816	7840000	1.3802	0.6649	4.15161	0.721812	0.677578	0.3351	0.404009	0.282843	4	8.08018	3.20749	0	0	1568	7.61426	24.012	18.0188	2.17033	16.0769	32.0547	32.0547	16.5549	16.5549	32.0547	32.0547	19.3259	6.44198	0	0	1117	807	1294	1.08956	1.05339	1.07052	1.01418	0	0.00222124	0.0407081
72	10	1	308.228	241651	2753408	35.12	2753408	2.41651e+06	5086592	7840000	1.30823	0.6488	4.03276	0.454701	0.770944	0.3512	0.360924	0.141421	2	12.0308	3.91383	0	0	1514	7.79058	26.5418	23.9631	7.97503	17.0382	34.5264	34.5264	18.584	18.584	34.5264	34.5264	22.4612	7.48708	0	0	3512	3512	3512	1.41134	1.41134	1.41134	1.41134	0	0	0
73	10	2	417.998	327710	3375120	43.05	3375120	3.2771e+06	4464880	7840000	1.418	0.5695	4.9798	0.294614	0.519399	0.4305	0.474056	0.282843	4	9.48112	3.47444	0	0	1568	1.21255	20.8764	20.0585	2.18606	16.5549	22.054	20.0585	20.0585	20.0585	22.054	22.054	23.4775	7.82584	0	0	2152.5	1589	2716	1.31955	1.21751	1.31955	1.13587	0	0.020826	0.0173931
74	28	1	1771.67	177167	4596600	58.6301	4596600	1771666	3243400	7840000	1.22598	0.413699	5.92691	0.198213	0.85877	0.586301	0	0.101015	4	18.3825	4.83791	0.0178571	0	806	8.70275	26.8556	23.9631	12.6182	15.4407	39.5134	23.9631	15.4407	16.5549	35.0161	38.032	58.5502	19.5167	14	0	45966	45966	45966	1.173	1.173	1.173	1.173	0	0	0
75	10	1	353.986	277525	4242224	54.11	4242224	2.77525e+06	3597776	7840000	1.35399	0.4589	5.90101	0.103634	0.507041	0.5411	0	0.141421	2	11.908	3.89381	0.05	0	783	1.64152	25.5797	26.0262	0	19.5522	26.0262	26.0262	26.0262	26.0262	26.0262	26.0262	20.0831	6.69436	5	0	5411	5411	5411	1.05468	1.05468	1.05468	1.05468	0	0	0
76	10	2	249.572	195664	1750672	22.33	1750672	1.95664e+06	6089328	7840000	1.24957	0.7767	3.21764	1.43752	1.52519	0.2233	0.316396	0.141421	2	10.5465	3.66446	0	0	2324	8.38657	24.0241	21.0799	8.36068	15.4407	35.5439	35.5439	15.4407	15.4407	35.5439	35.5439	10.1181	3.37269	0	0	1116.5	1058	1175	1.003	1.00151	1.00002	1.00032	0	4.43591e-06	0.188708
77	10	1	354.724	278104	3630704	46.31	3630704	2.78104e+06	4209296	7840000	1.35472	0.5369	5.04647	0.11431	0.30833	0.4631	0.211763	0.141421	2	10.5882	3.67169	0.02	0	812	3.29549	29.5281	30.5549	0	16.0769	30.5549	30.5549	26.5649	30.5549	30.5549	30.5549	22.1225	7.37416	2	0	4631	4631	4631	1.26225	1.26225	1.26225	1.26225	0	0	0
78	10	2	441.248	345938	3332000	42.5	3332000	3.45938e+06	4508000	7840000	1.44125	0.575	5.01304	0.380731	0.208125	0.425	0	0.282843	4	7.96164	3.18388	0.05	0	784	0.884825	21.0444	21.0799	0	16.5549	21.5355	21.0799	21.0799	21.0799	21.5355	21.5355	9.74512	3.24837	5	0	2125	978	3272	1.40728	1.22891	1.05054	1.08621	0	0.0636315	0.290881
79	10	1	399.12	312910	4180288	53.32	4180288	3.1291e+06	3659712	7840000	1.39912	0.4668	5.99452	0.0834123	0.285202	0.5332	0.120388	0.141421	2	12.0388	3.91513	0.02	0.02	756	0.0897392	17.0209	17.0382	0	16.5549	17.0382	17.0382	17.0382	17.0382	17.0382	17.0382	16.0522	5.35073	2	2	5332	5332	5332	1.14834	1.14834	1.14834	1.14834	0	0	0
80	20	2	839.226	164488	3169712	40.43	3169712	1.64488e+06	4670288	7840000	1.20981	0.5957	4.0618	0.639767	1.04959	0.4043	0.346712	0.141421	4	69.3424	9.39625	0.0025	0.0025	1205	8.9427	28.6318	28.0511	11.2788	15.4407	44.0357	28.0511	16.5549	22.054	35.9491	44.0357	36.4894	12.1631	1	1	8086	2502	13670	1.41425	1.28555	1.41425	1.18259	0	0.0331274	0.21036
81	20	1	472.908	92690	982156	12.5275	982156	926900	6857844	7840000	1.11823	0.874725	2.55675	1.59791	1.82689	0.125275	0	0.0707107	2	16.3214	4.55862	0	0.0075	332	33.1634	64.8866	95.032	0	15.4407	95.032	95.032	16.5549	32.3692	95.032	95.032	32.7098	10.9033	0	3	5011	5011	5011	1.45312	1.45312	1.45312	1.45312	0	0	0
82	20	4	1237.78	242604	2812992	35.88	2812992	2.42604e+06	5027008	7840000	1.30944	0.6412	4.08436	0.53741	0.87147	0.3588	0.103279	0.212132	6	41.3117	7.25256	0.02	0	1554	8.87509	24.2388	20.4436	5.04892	15.4407	45.5179	18.9151	17.0382	18.584	25.5635	45.5179	15.6707	5.22355	8	0	3588	1565	6371	1.3836	1.21471	1.00001	1.06324	-0.300686	0.0257022	0.111136
83	20	1	1258.38	246643	4203612	53.6175	4203612	2.46643e+06	3636388	7840000	1.3146	0.463825	5.6685	0.0706653	0.549893	0.536175	0	0.212132	6	72.3238	9.59612	0.0275	0	1357	5.20868	22.0004	21.0799	5.16112	15.4407	32.474	17.5987	16.5549	17.5987	25.5635	32.474	28.2662	9.42206	11	0	21447	21447	21447	1.26078	1.26078	1.26078	1.26078	0	0	0
84	28	2	1916.51	191651	2774800	35.3929	2774800	1916510	5065200	7840000	1.24445	0.646071	3.85237	0.548865	0.84053	0.353929	0	0.202031	8	14.9745	4.36647	0.0165816	0	969	17.5541	29.153	22.054	8.15291	15.4407	80.4895	22.054	16.5549	18.584	34.0389	50.5288	26.702	8.90065	13	0	13874	4804	22944	1.70144	1.61256	1.52368	1.54145	0	0.0157998	0.131427
85	10	1	264.7	207525	2323776	29.64	2323776	2075248	5516224	7840000	1.2647	0.7036	3.59494	0.541092	0.847702	0.2964	0.125388	0.141421	2	12.5388	3.9956	0.03	0	1568	7.60186	26.2531	22.5464	8.88302	15.4407	34.5264	18.9151	18.9151	18.9151	34.0389	34.5264	10.4213	3.47376	3	0	2964	2964	2964	1.44648	1.44648	1.44648	1.44648	0	0	0
86	20	1	993.474	194721	3028984	38.635	3028984	1.94721e+06	4811016	7840000	1.24837	0.61365	4.06867	0.280413	0.598135	0.38635	0	0.212132	6	26.9885	5.86198	0.025	0	1006	12.7447	29.0998	23.0145	9.57701	16.5549	53.5267	34.0389	16.5549	21.0799	34.0389	53.5267	26.7695	8.92316	10	0	15454	15454	15454	1.53217	1.53217	1.53217	1.53217	0	0	0
87	10	1	196.948	154407	1395520	17.8	1395520	1.54407e+06	6444480	7840000	1.19695	0.822	2.91228	1.80461	1.69068	0.178	0	0.141421	2	11.2577	3.78599	0.02	0.01	894	8.04324	39.345	42.997	0	15.4407	42.997	42.997	22.5464	42.997	42.997	42.997	13.4264	4.47546	2	1	1780	1780	1780	1.11808	1.11808	1.11808	1.11808	0	0	0
88	20	2	1185.25	232309	3689112	47.055	3689112	2.32309e+06	4150888	7840000	1.29631	0.52945	4.89683	0.337385	0.667554	0.47055	0	0.141421	4	67.4119	9.26453	0.0175	0.0025	1033	6.4153	27.159	29.0105	8.88971	15.4407	37.5133	31.0253	20.0585	20.4436	31.0253	37.5133	33.5176	11.1725	7	1	9411	5875	12947	3.01603	2.1569	3.01603	1.4696	0	1.47618	0.129554
89	10	1	282.572	221536	2849056	36.34	2849056	2.21536e+06	4990944	7840000	1.28257	0.6366	4.02944	0.267621	0.654047	0.3634	0.333238	0.141421	2	11.1079	3.76072	0.01	0	1540	6.82253	25.5379	27.5068	7.36441	18.584	32.474	32.474	18.584	18.584	32.474	32.474	17.0821	5.69404	1	0	3634	3634	3634	1.26061	1.26061	1.26061	1.26061	0	0	0
90	10	1	401.706	314938	3268496	41.69	3268496	3.14938e+06	4571504	7840000	1.40171	0.5831	4.80777	0.36292	0.419598	0.4169	0.181059	0.141421	2	9.05294	3.39508	0.01	0.02	2296	4.06047	19.5463	18.0188	3.8223	15.4407	25.5635	18.0188	15.4407	16.0769	25.0795	25.5635	20.8651	6.95503	1	2	4169	4169	4169	1.28231	1.28231	1.28231	1.28231	0	0	0
91	20	2	381.1	74695.6	1049580	13.3875	1049580	746956	6790420	7840000	1.09527	0.866125	2.52914	2.04613	2.0689	0.133875	0.180911	0.0707107	2	36.1822	6.78738	0.0025	0	1007	22.1713	36.0005	26.0262	7.33345	15.4407	81.0472	23.0145	21.0799	23.0145	32.474	81.0472	9.43217	3.14406	1	0	2677.5	943	4412	1.04991	1.03054	1.01117	1.01504	0	0.000750339	0.1426
92	10	1	281.33	220563	2404528	30.67	2404528	2.20563e+06	5435472	7840000	1.28133	0.6933	3.69632	1.10619	0.833292	0.3067	0.101587	0.282843	4	10.1587	3.59646	0.01	0.01	1594	8.49265	24.5447	19.5522	5.1525	16.0769	33.4779	16.0769	16.0769	16.0769	33.4779	33.4779	19.7041	6.56803	1	1	3067	3067	3067	1.29219	1.29219	1.29219	1.29219	0	0	0
93	10	1	354.572	277984	3089744	39.41	3089744	2.77984e+06	4750256	7840000	1.35457	0.6059	4.47127	0.180563	0.41587	0.3941	0	0.141421	2	10.8826	3.72238	0.01	0.04	1540	5.13526	23.6617	20.4436	2.757	18.584	29.0105	18.584	18.584	18.584	29.0105	29.0105	21.3637	7.12124	1	4	3941	3941	3941	1.16348	1.16348	1.16348	1.16348	0	0	0
94	28	1	1798.32	179832	2718500	34.6747	2718500	1798324	5121500	7840000	1.22938	0.653253	3.76387	0.5123	0.814916	0.346747	0	0.151523	6	21.9975	5.29226	0.0140306	0.00637755	1093	16.0394	28.777	21.0799	7.41735	16.0769	64.5375	16.0769	16.0769	17.0382	37.0136	57.025	31.0395	10.3465	11	5	27185	27185	27185	1.8238	1.8238	1.8238	1.8238	0	0	0
95	28	1	1686.79	168679	2601400	33.1811	2601400	1.68679e+06	5238600	7840000	1.21515	0.668189	3.63715	0.706511	0.983948	0.331811	0	0.151523	6	69.7303	9.42249	0.0114796	0	1131	16.0584	28.7677	25.0795	12.4515	15.4407	76.9948	16.0769	16.0769	17.5987	33.4779	44.0357	38.8784	12.9595	9	0	26014	26014	26014	1.37581	1.37581	1.37581	1.37581	0	0	0
96	20	4	931.518	182578	1214808	15.495	1214808	1.82578e+06	6625192	7840000	1.23288	0.84505	2.91789	2.44097	1.47553	0.15495	0	0.212132	6	37.0118	6.86475	0	0.02	1963	10.0922	26.5185	21.0799	5.16112	15.4407	47.5026	17.5987	17.5987	18.584	32.474	41.0116	46.4581	15.486	0	8	1549.5	850	3615	2.24048	1.62203	2.24048	1.41428	0	0.169999	0.00247023
97	10	2	345.164	270609	2524480	32.2	2524480	2.70609e+06	5315520	7840000	1.34516	0.678	3.96804	0.733147	0.586789	0.322	0.0957967	0.282843	4	9.57967	3.49245	0.02	0	1540	6.64909	24.66	24.4952	9.60193	16.0769	31.5392	31.5392	18.0188	18.0188	31.5392	31.5392	12.2179	4.07264	2	0	1610	1222	1998	1.32126	1.20979	1.09831	1.12061	0	0.0248527	0.140741
98	28	1	1452.15	145215	2760900	35.2156	2760900	1452152	5079100	7840000	1.18522	0.647844	3.65898	0.525288	0.886698	0.352156	0	0.151523	6	24.8283	5.62249	0	0.0102041	878	15.8041	34.0319	34.0389	12.5805	15.4407	74.5264	34.0389	16.5549	20.4436	37.0136	56.5007	62.5516	20.8505	0	8	27609	27609	27609	1.57187	1.57187	1.57187	1.57187	0	0	0
99	28	4	1859.53	185953	2275400	29.023	2275400	1859526	5564600	7840000	1.23718	0.70977	3.48615	1.04577	1.22155	0.29023	0	0.202031	8	31.6312	6.34619	0.0204082	0	1453	13.8339	26.5316	20.0585	5.90309	16.0769	66.5385	16.0769	16.0769	17.0382	29.0105	51.0397	19.2032	6.40107	16	0	5688.5	1919	12563	2.58601	1.84634	2.58601	1.42441	0.44091	0.286273	0.0595042
100	20	1	936.384	183531	3175200	40.5	3175200	1.83531e+06	4664800	7840000	1.2341	0.595	4.14822	0.469103	1.01609	0.405	0.354256	0.212132	6	23.6171	5.48363	0	0.0125	1346	11.2185	25.1003	18.584	0.838056	15.4407	46.4729	18.584	15.4407	18.0188	39.5134	46.4729	15.8389	5.27963	0	5	16200	16200	16200	1.44961	1.44961	1.44961	1.44961	0	0	0
101	20	1	691.398	135514	3105620	39.6125	3105620	1.35514e+06	4734380	7840000	1.17285	0.603875	3.88441	0.397627	0.787398	0.396125	0.507289	0.0707107	2	28.988	6.07525	0	0	1215	14.071	27.4929	21.0799	6.7087	16.5549	59.065	17.0382	16.5549	17.0382	30.5549	59.065	35.5633	11.8544	0	0	15845	15845	15845	1.37172	1.37172	1.37172	1.37172	0	0	0
102	10	1	300.47	235568	3132080	39.95	3132080	2.35568e+06	4707920	7840000	1.30047	0.6005	4.33129	0.351372	0.822829	0.3995	0.551772	0.282843	4	11.0354	3.74843	0	0	1513	6.51685	25.44	19.5522	2.27353	18.0188	32.0547	32.0547	18.9151	18.9151	32.0547	32.0547	13.3478	4.44928	0	0	3995	3995	3995	1.33969	1.33969	1.33969	1.33969	0	0	0
103	20	1	531.724	104218	2933532	37.4175	2933532	1.04218e+06	4906468	7840000	1.13293	0.625825	3.6206	0.658338	1.35573	0.374175	0.483897	0.0707107	2	64.5195	9.0636	0.0025	0	684	17.7113	38.6669	34.5264	14.006	15.4407	67.5356	67.5356	21.8388	25.0795	47.0278	67.5356	20.5298	6.84325	1	0	14967	14967	14967	1.05744	1.05744	1.05744	1.05744	0	0	0
104	28	1	1383.16	138316	3741500	47.7232	3741500	1383158	4098500	7840000	1.17642	0.522768	4.50075	0.504434	1.04116	0.477232	0.358566	0.101015	4	56.2232	8.46082	0.0140306	0	779	15.3146	30.3251	25.5635	11.7339	15.4407	69.0159	33.4779	17.5987	18.0188	33.4779	69.0159	45.9099	15.3033	11	0	37415	37415	37415	1.14845	1.14845	1.14845	1.14845	0	0	0
105	20	4	706.048	138385	1539384	19.635	1539384	1.38385e+06	6300616	7840000	1.17651	0.80365	2.92792	1.33068	1.39547	0.19635	0.216919	0.141421	4	14.4613	4.291	0	0.0025	1049	22.1209	32.3049	24.4952	8.76388	15.4407	79.0188	17.5987	17.5987	18.584	28.5516	79.0188	31.6744	10.5581	0	1	1963.5	1449	2557	1.18274	1.09479	1.18274	1.00902	0	0.00867448	0.14498
106	10	1	251.158	196908	2396688	30.57	2396688	1.96908e+06	5443312	7840000	1.25116	0.6943	3.60408	0.721258	1.00653	0.3057	0.47655	0.141421	2	11.9138	3.89475	0	0	866	5.30885	33.795	35.9491	0	15.4407	35.9491	35.9491	22.5464	35.9491	35.9491	35.9491	12.205	4.06832	0	0	3057	3057	3057	1.23525	1.23525	1.23525	1.23525	0	0	0
107	28	1	1404.06	140406	3457900	44.1059	3457900	1404064	4382100	7840000	1.17909	0.558941	4.21901	0.629651	1.09548	0.441059	0	0.0505076	2	40.2645	7.16005	0	0.0127551	768	14.0486	32.7541	30.003	8.81569	16.0769	67.0128	18.9151	18.9151	24.4952	35.9491	67.0128	25.5396	8.51321	0	10	34579	34579	34579	1.15797	1.15797	1.15797	1.15797	0	0	0
108	10	3	380.476	298293	1821232	23.23	1821232	2.98293e+06	6018768	7840000	1.38048	0.7677	3.59639	2.16997	1.29324	0.2323	0.0731868	0.141421	2	7.31868	3.05261	0	0.02	2324	4.6757	22.0648	22.054	8.15291	15.4407	28.0511	16.5549	16.5549	16.5549	28.0511	28.0511	22.7086	7.56954	0	2	774.333	735	794	1.43262	1.27924	1.40504	1.08104	0	0.0586515	0.0118142
109	28	1	1338.87	133887	3288900	41.9503	3288900	1338868	4551100	7840000	1.17077	0.580497	4.03369	0.625335	1.20721	0.419503	0	0.0505076	2	44.4231	7.52072	0.00510204	0.00637755	661	17.946	36.5019	35.5439	17.7956	16.0769	76.5158	44.0357	16.0769	23.541	44.0357	76.5158	46.6064	15.5355	4	5	32889	32889	32889	1.18833	1.18833	1.18833	1.18833	0	0	0
110	20	1	630.322	123543	3141096	40.065	3141096	1.23543e+06	4698904	7840000	1.15758	0.59935	3.86279	0.319994	1.01424	0.40065	0.561746	0.141421	4	37.4497	6.90525	0	0	640	17.3068	36.9167	35.0161	22.9268	16.0769	62.0506	62.0506	19.5522	19.5522	62.0506	62.0506	26.0659	8.68864	0	0	16026	16026	16026	1.16711	1.16711	1.16711	1.16711	0	0	0
111	10	1	306.374	240197	2850624	36.36	2850624	2.40197e+06	4989376	7840000	1.30637	0.6364	4.10551	0.391809	0.603188	0.3636	0.0809626	0.141421	2	8.09626	3.21068	0.03	0	1540	8.77695	24.3384	22.054	9.80488	15.4407	33.4779	33.4779	15.4407	15.4407	33.4779	33.4779	14.3967	4.79891	3	0	3636	3636	3636	1.2202	1.2202	1.2202	1.2202	0	0	0
112	28	3	1175.29	117529	1575700	20.0982	1575700	1175290	6264300	7840000	1.14991	0.799018	2.87831	1.37711	1.33802	0.200982	0	0.0505076	2	8.52874	3.29532	0.00637755	0	1242	15.9801	32.3408	27.0105	7.34853	15.4407	78.5116	22.054	17.5987	22.054	31.5392	51.5269	38.9811	12.9937	5	0	5252.33	3886	7984	2.39698	2.31586	2.38899	2.20708	0	0.0178611	0.000262663
113	28	3	898.118	89811.8	1742900	22.2309	1742900	898118	6097100	7840000	1.11456	0.777691	2.86632	1.15224	1.44801	0.222309	0.183945	0.0505076	2	72.1065	9.58169	0.00255102	0	1120	19.8611	32.1789	21.5355	9.0362	15.4407	82.5357	18.0188	16.0769	17.0382	47.5315	52.5787	19.3438	6.44794	2	0	5809.67	1929	8285	1.37429	1.16744	1.37429	1.02561	0	0.0361876	0.288881
114	28	1	1194	119400	1957400	24.9668	1957400	1194002	5882600	7840000	1.1523	0.750332	3.07143	1.06686	1.23708	0.249668	0.0649444	0.101015	4	50.9164	8.05163	0.00255102	0.00127551	960	20.85	33.1907	25.5635	13.3561	15.4407	90.5186	15.4407	15.4407	22.054	41.5245	62.0506	64.7069	21.569	2	1	19574	19574	19574	1.79628	1.79628	1.79628	1.79628	0	0	0
115	20	4	1020.13	199945	2046436	26.1025	2046436	1.99945e+06	5793564	7840000	1.25503	0.738975	3.39668	1.2615	1.36936	0.261025	0	0.212132	6	7.50944	3.09214	0.0175	0	1541	10.7466	28.0675	25.0795	3.59871	15.4407	47.0278	23.0145	16.0769	23.0145	37.0136	47.0278	16.2437	5.41455	7	0	2610.25	1625	4445	2.15536	1.57079	2.15536	1.2304	0	0.193959	0.0784784
116	10	1	310.61	243518	2369248	30.22	2369248	2.43518e+06	5470752	7840000	1.31061	0.6978	3.75641	0.750651	0.749676	0.3022	0.33372	0.141421	2	8.343	3.25924	0	0	1547	6.92659	25.8711	23.9631	7.48422	15.4407	33.0713	33.0713	18.9151	18.9151	33.0713	33.0713	17.8916	5.96388	0	0	3022	3022	3022	1.29878	1.29878	1.29878	1.29878	0	0	0
117	20	1	596.526	116919	1831620	23.3625	1831620	1.16919e+06	6008380	7840000	1.14913	0.766375	2.99888	0.968453	0.934063	0.233625	0.180373	0.0707107	2	36.0745	6.77728	0.0025	0.0025	980	19.1783	34.7413	27.5068	15.5208	16.5549	70.5147	17.0382	17.0382	17.5987	41.0116	70.5147	43.1759	14.392	1	1	9345	9345	9345	1.78075	1.78075	1.78075	1.78075	0	0	0
118	10	1	196.254	153863	1548400	19.75	1548400	1.53863e+06	6291600	7840000	1.19625	0.8025	2.98132	1.81817	1.65921	0.1975	0	0.141421	2	11.7095	3.86121	0.03	0	865	6.91289	39.7658	42.5243	0	17.0382	42.5243	42.5243	28.0511	42.5243	42.5243	42.5243	11.4465	3.8155	3	0	1975	1975	1975	1.04806	1.04806	1.04806	1.04806	0	0	0
119	20	1	1015.17	198974	2961756	37.7775	2961756	1.98974e+06	4878244	7840000	1.25379	0.622225	4.03003	0.314584	0.67973	0.377775	0	0.141421	4	20.0118	5.04775	0	0.0125	1343	11.0174	26.2926	22.054	5.14453	16.0769	50.0192	23.9631	16.0769	18.584	34.5264	50.0192	32.2001	10.7334	0	5	15111	15111	15111	1.55624	1.55624	1.55624	1.55624	0	0	0
120	10	1	351.82	275827	3068576	39.14	3068576	2.75827e+06	4771424	7840000	1.35182	0.6086	4.44239	0.315853	0.394063	0.3914	0	0.141421	2	11.8142	3.87845	0.02	0.01	1594	6.67712	23.8172	17.5987	1.95161	16.0769	31.0253	31.0253	17.5987	17.5987	31.0253	31.0253	23.9318	7.97727	2	1	3914	3914	3914	1.20415	1.20415	1.20415	1.20415	0	0	0
121	28	2	1960.26	196026	3500100	44.6441	3500100	1960264	4339900	7840000	1.25003	0.553559	4.51635	0.429544	0.826753	0.446441	0.0289697	0.0505076	2	11.3561	3.8025	0.0102041	0	900	12.7038	29.3805	27.5068	13.2289	15.4407	58.4719	23.0145	16.4435	18.584	35.5439	49.9853	66.376	22.1253	8	0	17500.5	1137	33864	1.65702	1.32851	1.65702	1.06569	0	0.215844	0.447653
122	20	4	436.24	85503	681492	8.6925	681492	855030	7158508	7840000	1.10906	0.913075	2.42929	2.97779	2.24145	0.086925	0.0869531	0	0	8.69531	3.32734	0	0	1037	18.2736	38.3186	35.0161	14.8769	15.4407	72.0132	72.0132	15.4407	30.003	45.0505	72.0132	40.2048	13.4016	0	0	869.25	867	873	1.00006	0.999892	1.00006	0.999758	0	2.24061e-08	0.0386401
123	28	6	1151.68	115168	842400	10.7449	842400	1151684	6997600	7840000	1.1469	0.892551	2.56993	2.60945	1.8062	0.107449	0	0.101015	4	75.816	9.82506	0	0.00892857	1250	18.1084	32.6672	22.5464	5.87463	15.4407	82.5357	22.5464	18.584	21.0799	39.5134	56.5007	32.2292	10.7431	0	7	1404	1245	2190	1.799	1.47559	1.41535	1.4075	0	0.0251118	0.00183601
124	20	1	622.29	121969	2167956	27.6525	2167956	1.21969e+06	5672044	7840000	1.15557	0.723475	3.19451	0.75054	1.06522	0.276525	0	0.0707107	2	51.4856	8.09651	0.0025	0.015	1048	17.0193	32.401	35.5439	28.1532	15.4407	64.9774	35.5439	16.0769	16.5549	35.5439	64.9774	24.3138	8.10459	1	6	11061	11061	11061	1.11377	1.11377	1.11377	1.11377	0	0	0
125	10	1	354.82	278179	1748320	22.3	1748320	2.78179e+06	6091680	7840000	1.35482	0.777	3.48731	1.37726	1.14941	0.223	0	0.141421	2	8.53005	3.29557	0	0.03	1568	7.41946	28.1698	25.5635	8.91656	16.5549	35.9491	35.9491	21.0799	21.0799	35.9491	35.9491	21.161	7.05368	0	3	2230	2230	2230	1.93257	1.93257	1.93257	1.93257	0	0	0
126	28	2	1685.9	168590	3791800	48.3648	3791800	1685896	4048200	7840000	1.21504	0.516352	4.70624	0.407448	0.762549	0.483648	0.0233246	0.151523	6	18.2865	4.82525	0.0178571	0.00127551	1261	8.78835	25.4681	23.9631	5.78898	15.4407	47.0278	15.4407	15.4407	20.0585	27.5068	39.9899	47.1981	15.7327	14	1	18959	16306	21612	1.55018	1.45545	1.36073	1.37967	0	0.0179457	0.0355523
127	10	1	388.304	304430	2542512	32.43	2542512	3.0443e+06	5297488	7840000	1.3883	0.6757	4.10923	0.86358	0.757572	0.3243	0	0.141421	2	9.81568	3.53521	0	0.05	2270	4.33185	20.5775	18.9151	4.20785	16.0769	26.5649	18.9151	16.0769	16.0769	26.5649	26.5649	22.0599	7.3533	0	5	3243	3243	3243	1.39478	1.39478	1.39478	1.39478	0	0	0
128	10	1	292.26	229132	2372384	30.26	2372384	2.29132e+06	5467616	7840000	1.29226	0.6974	3.70594	1.10334	0.80936	0.3026	0.181362	0.282843	4	9.06808	3.39792	0.01	0.01	2297	7.10223	22.0001	18.584	4.66036	15.4407	32.0547	32.0547	15.4407	15.4407	32.0547	32.0547	11.5731	3.85768	1	1	3026	3026	3026	1.29004	1.29004	1.29004	1.29004	0	0	0
129	10	1	323.928	253960	3301424	42.11	3301424	2.5396e+06	4538576	7840000	1.32393	0.5789	4.57394	0.350408	0.352597	0.4211	0	0.141421	2	9.25975	3.43364	0.04	0	1568	1.66535	22.8038	21.5355	2.94037	16.0769	24.4952	21.5355	21.5355	21.5355	24.4952	24.4952	19.8158	6.60527	4	0	4211	4211	4211	1.32089	1.32089	1.32089	1.32089	0	0	0
130	20	2	809.392	158641	3341212	42.6175	3341212	1.58641e+06	4498788	7840000	1.20235	0.573825	4.19064	0.326855	0.602913	0.426175	0.291648	0.0707107	2	38.8864	7.03645	0.02	0	800	17.2017	30.5401	23.541	12.0095	15.4407	60.5368	15.4407	15.4407	17.5987	39.0556	60.5368	18.072	6.024	8	0	8523.5	1803	15244	1.31473	1.21539	1.11604	1.13591	0	0.0197385	0.169268
131	20	1	592.628	116155	2217936	28.29	2217936	1.16155e+06	5622064	7840000	1.14816	0.7171	3.20222	0.748964	1.10571	0.2829	0.14304	0.0707107	2	57.2161	8.53521	0.0025	0.0025	710	15.7294	41.3105	39.5134	8.94827	16.0769	65.5165	65.5165	19.5522	36.5506	54.9904	65.5165	21.5342	7.17808	1	1	11316	11316	11316	1.32997	1.32997	1.32997	1.32997	0	0	0
132	28	3	743.372	74337.2	1156100	14.7462	1156100	743372	6683900	7840000	1.09482	0.852538	2.56837	1.88759	2.02696	0.147462	0.116035	0.101015	4	45.4857	7.61014	0.00127551	0	828	26.8524	38.1082	28.5516	13.3424	15.4407	107.506	107.506	18.584	19.5522	37.5133	98.7009	24.6793	8.22642	1	0	3853.67	2469	4550	1.6265	1.20884	1.00001	1.00001	0	0.13083	0.00990706
133	10	1	257.744	202071	2491552	31.78	2491552	2.02071e+06	5348448	7840000	1.25774	0.6822	3.68732	1.3473	1.05186	0.3178	0.418361	0.141421	2	10.459	3.64922	0	0	1567	5.06612	26.8505	27.5068	6.74277	17.0382	32.0547	32.0547	22.054	22.054	32.0547	32.0547	12.6997	4.23322	0	0	3178	3178	3178	1.48404	1.48404	1.48404	1.48404	0	0	0
134	20	1	663.36	130019	5018776	64.015	5018776	1.30019e+06	2821224	7840000	1.16584	0.35985	6.47959	0.178751	0.740004	0.64015	1.39875	0.0707107	2	46.625	7.70486	0	0	576	14.8624	28.2177	17.5987	0.831123	17.0382	50.5288	17.0382	17.0382	17.0382	50.5288	50.5288	43.6302	14.5434	0	0	25606	25606	25606	1.02513	1.02513	1.02513	1.02513	0	0	0
135	10	1	313.298	245626	2303392	29.38	2303392	2.45626e+06	5536608	7840000	1.3133	0.7062	3.71934	0.983547	0.889356	0.2938	0.415357	0.282843	4	8.30714	3.25223	0	0	1568	1.12115	27.0969	27.5068	0	17.5987	27.5068	27.5068	27.0105	27.0105	27.5068	27.5068	11.4338	3.81128	0	0	2938	2938	2938	1.89254	1.89254	1.89254	1.89254	0	0	0
136	20	1	1083.9	212444	2964892	37.8175	2964892	2.12444e+06	4875108	7840000	1.27097	0.621825	4.08788	0.495462	0.764171	0.378175	0.0441473	0.141421	4	17.6589	4.74173	0.01	0	1188	15.5892	27.0701	21.5355	6.66776	16.5549	63.4431	23.9631	16.5549	17.0382	23.9631	63.4431	37.836	12.612	4	0	15127	15127	15127	1.6263	1.6263	1.6263	1.6263	0	0	0
137	10	1	352.438	276311	2243808	28.62	2243808	2.76311e+06	5596192	7840000	1.35244	0.7138	3.7894	0.5578	0.859333	0.2862	0	0.141421	2	11.5653	3.83738	0	0.05	1568	7.1318	25.636	23.541	7.34916	15.4407	33.0713	33.0713	18.584	18.584	33.0713	33.0713	18.2979	6.09929	0	5	2862	2862	2862	1.32948	1.32948	1.32948	1.32948	0	0	0
138	10	3	340.75	267148	2166976	27.64	2166976	2671480	5673024	7840000	1.34075	0.7236	3.70578	1.00296	0.834018	0.2764	0.307893	0.282843	4	7.69732	3.13058	0	0	1595	7.46614	26.5437	20.0585	1.69524	16.0769	34.5264	19.5522	19.5522	19.5522	34.5264	34.5264	11.442	3.814	0	0	921.333	769	1224	1.084	1.02793	0.999926	0.999886	0	0.00235764	0.0375307
139	10	1	260.018	203854	2505664	31.96	2505664	2.03854e+06	5334336	7840000	1.26002	0.6804	3.70376	0.923213	1.1095	0.3196	0.105159	0.141421	2	10.5159	3.65914	0.02	0	2298	7.31939	22.5814	17.5987	0.831123	16.0769	33.0713	33.0713	17.0382	17.0382	33.0713	33.0713	18.003	6.001	2	0	3196	3196	3196	1.07301	1.07301	1.07301	1.07301	0	0	0
140	20	1	997.876	195584	4638144	59.16	4638144	1.95584e+06	3201856	7840000	1.24947	0.4084	6.11885	0.362388	0.921535	0.5916	0	0.0707107	2	11.211	3.77813	0.01	0.02	1005	5.11857	24.3831	23.0145	3.06153	15.4407	34.0389	22.5464	19.5522	22.5464	25.0795	34.0389	31.0934	10.3645	4	8	23664	23664	23664	1.23239	1.23239	1.23239	1.23239	0	0	0
141	20	3	900.982	176592	2261056	28.84	2261056	1.76592e+06	5578944	7840000	1.22525	0.7116	3.44364	0.907899	1.08616	0.2884	0	0.141421	4	65.7465	9.14937	0.0225	0	1203	14.9826	28.9387	22.5464	6.71269	15.4407	62.5233	18.0188	18.0188	18.0188	29.4948	62.5233	19.7617	6.58724	9	0	3845.33	1974	6094	1.45897	1.3306	1.38668	1.19426	0	0.0268227	0.0176482
142	10	1	498.922	391155	2802016	35.74	2802016	3.91155e+06	5037984	7840000	1.49892	0.6426	4.66518	0.709192	0.516896	0.3574	0	0.282843	4	11.0495	3.75082	0	0.05	3025	2.52899	17.9454	18.0188	2.87897	15.4407	22.054	16.0769	15.4407	16.0769	18.0188	22.054	13.8015	4.60048	0	5	3574	3574	3574	1.59269	1.59269	1.59269	1.59269	0	0	0
143	28	2	1900.02	190002	3925300	50.0676	3925300	1900024	3914700	7840000	1.24235	0.499324	4.97613	0.779109	1.13045	0.500676	0	0.101015	4	15.8895	4.4979	0.0178571	0	791	14.8795	27.8683	23.9631	8.20121	15.4407	66.5385	16.5549	16.5549	18.0188	28.5516	66.5385	42.2855	14.0952	14	0	19626.5	4276	34977	2.54453	1.8994	1.25427	1.3833	0	0.832387	0.247547
144	28	4	1680.87	168087	2595200	33.102	2595200	1680866	5244800	7840000	1.2144	0.66898	3.63059	0.777178	1.11097	0.33102	0.165564	0.151523	6	43.2675	7.42225	0.0102041	0	1139	14.415	29.0587	20.4436	7.41736	15.4407	59.065	15.4407	15.4407	17.5987	40.5628	47.9793	21.3543	7.11808	8	0	6488	3249	9318	1.88421	1.50117	1.10669	1.21754	-0.0398852	0.10143	0.0390913
145	20	3	870.074	170535	2006844	25.5975	2006844	1.70535e+06	5833156	7840000	1.21752	0.744025	3.27279	0.81915	1.04578	0.255975	0.105867	0.141421	4	14.1156	4.23941	0.01	0	671	21.0092	38.631	28.0511	6.68665	15.4407	73.0228	73.0228	21.5355	23.541	73.0228	73.0228	19.2635	6.42116	4	0	3413	1414	7114	1.49115	1.16751	1.49115	1.00233	0	0.0785892	0.449267
146	10	2	384.1	301134	2348864	29.96	2348864	3011344	5491136	7840000	1.3841	0.7004	3.95231	1.08336	0.713423	0.2996	0	0.282843	4	10.6423	3.68106	0.01	0.02	1595	1.4946	23.2227	22.5464	2.17431	16.0769	24.4952	22.5464	22.5464	22.5464	24.4952	24.4952	9.52641	3.17547	1	2	1498	1135	1861	1.41837	1.27926	1.41837	1.16797	0	0.0387052	0.183701
147	20	4	988.614	193768	2456272	31.33	2456272	1.93768e+06	5383728	7840000	1.24715	0.6867	3.63231	0.937698	0.977155	0.3133	0.281833	0.141421	4	22.5467	5.35792	0.0025	0.0025	1736	8.8117	25.2058	23.9631	7.48422	15.4407	46.0705	26.0262	15.4407	18.9151	26.0262	46.0705	10.6901	3.56336	1	1	3133	1068	4880	1.72315	1.29861	1.40899	1.01866	0.252053	0.11248	0.279309
148	20	1	1071.76	210065	3400012	43.3675	3400012	2.10065e+06	4439988	7840000	1.26794	0.566325	4.47778	0.598829	1.04581	0.433675	0	0.141421	4	33.444	6.5255	0	0.02	1150	6.93049	27.6594	28.0511	6.55745	15.4407	39.0556	28.0511	16.5549	22.5464	32.474	39.0556	47.1649	15.7216	0	8	17347	17347	17347	1.43034	1.43034	1.43034	1.43034	0	0	0
149	20	1	530.66	104009	1434132	18.2925	1434132	1.04009e+06	6405868	7840000	1.13267	0.817075	2.77249	1.42762	1.49699	0.182925	0	0.0707107	2	17.3794	4.70406	0	0.0075	1179	21.8816	31.2674	22.5464	4.43916	15.4407	81.5425	22.5464	17.5987	19.5522	23.9631	81.5425	30.7619	10.254	0	3	7317	7317	7317	1.27864	1.27864	1.27864	1.27864	0	0	0
150	10	1	342.846	268791	3395504	43.31	3395504	2.68791e+06	4444496	7840000	1.34285	0.5669	4.73751	0.186471	0.287817	0.4331	0.210979	0.282843	4	10.5489	3.66488	0.03	0	811	2.62776	27.6929	28.5516	0	18.0188	28.5516	28.5516	23.0145	28.5516	28.5516	28.5516	12.9004	4.30014	3	0	4331	4331	4331	1.18856	1.18856	1.18856	1.18856	0	0	0
151	10	2	394.394	309205	3014480	38.45	3014480	3.09205e+06	4825520	7840000	1.39439	0.6155	4.53093	1.16348	0.631173	0.3845	0	0.282843	4	8.07718	3.2069	0.03	0	784	1.59666	26.1409	26.5649	0	18.0188	26.5649	26.5649	26.5649	26.5649	26.5649	26.5649	14.5642	4.85473	3	0	1922.5	1456	2389	1.52641	1.34909	1.17177	1.20724	0	0.0628854	0.0946703
152	28	1	1570.17	157017	2511400	32.0332	2511400	1570172	5328600	7840000	1.20028	0.679668	3.53195	0.549511	0.929007	0.320332	0.0568731	0.151523	6	44.5885	7.53471	0	0.0191327	892	19.468	32.8721	20.4436	6.00688	15.4407	71.4831	20.0585	16.5549	19.5522	41.5245	68.1558	63.0068	21.0023	0	15	25114	25114	25114	1.59512	1.59512	1.59512	1.59512	0	0	0
153	28	3	1609.79	160979	1891000	24.1199	1891000	1609790	5949000	7840000	1.20533	0.758801	3.17693	1.11706	1.13352	0.241199	0	0.151523	6	36.5279	6.81973	0	0.0102041	1252	12.7888	31.3259	27.0105	9.73606	15.4407	66.0174	27.0105	16.5549	22.5464	38.5511	42.997	60.7232	20.2411	0	8	6303.33	2610	11766	2.85142	1.94282	2.85142	1.43585	0.363727	0.626879	0.0104919
154	20	1	996.792	195371	3193820	40.7375	3193820	1.95371e+06	4646180	7840000	1.2492	0.592625	4.21581	0.37303	0.679102	0.407375	0	0.212132	6	15.5555	4.45039	0.015	0	1174	10.6735	27.8131	22.5464	5.38382	16.5549	50.5288	50.5288	18.9151	22.054	30.5549	50.5288	47.3194	15.7731	6	0	16295	16295	16295	1.79513	1.79513	1.79513	1.79513	0	0	0
155	20	1	729.246	142932	2286144	29.16	2286144	1.42932e+06	5553856	7840000	1.18231	0.7084	3.33798	0.387324	0.933609	0.2916	0.123174	0.0707107	2	12.3174	3.96018	0	0.005	942	18.1304	32.689	22.054	7.43645	17.0382	66.5385	66.5385	17.0382	17.5987	36.5506	66.5385	37.8288	12.6096	0	2	11664	11664	11664	1.57623	1.57623	1.57623	1.57623	0	0	0
156	10	2	353.336	277015	2493120	31.8	2493120	2.77015e+06	5346880	7840000	1.35334	0.682	3.96873	1.62136	0.587355	0.318	0.333126	0.141421	2	8.32815	3.25634	0	0	1594	6.0803	25.4709	20.0585	2.95847	16.5549	32.0547	32.0547	20.0585	20.0585	32.0547	32.0547	23.8861	7.96203	0	0	1590	828	2352	1.77061	1.38525	1.77061	1.07696	0	0.297002	0.662064
157	10	1	311.362	244108	2457840	31.35	2457840	2.44108e+06	5382160	7840000	1.31136	0.6865	3.82043	0.789309	0.943139	0.3135	0	0.141421	2	7.27663	3.04383	0.02	0.02	2277	4.57683	22.8325	21.5355	5.21389	15.4407	29.0105	18.0188	18.0188	18.0188	29.0105	29.0105	14.1831	4.72769	2	2	3135	3135	3135	1.24807	1.24807	1.24807	1.24807	0	0	0
158	10	1	336.234	263607	2698528	34.42	2698528	2.63607e+06	5141472	7840000	1.33623	0.6558	4.07513	0.78497	0.744712	0.3442	0	0.141421	2	7.75673	3.14264	0.04	0	1568	5.83302	24.4038	20.4436	3.4874	17.5987	30.5549	30.5549	18.584	18.584	30.5549	30.5549	9.82145	3.27382	4	0	3442	3442	3442	1.27724	1.27724	1.27724	1.27724	0	0	0
159	20	2	794.194	155662	2705780	34.5125	2705780	1.55662e+06	5134220	7840000	1.19855	0.654875	3.66039	0.697472	0.841123	0.345125	0.191183	0.141421	4	76.473	9.86755	0.0075	0	1046	14.0682	30.2244	23.0145	8.86055	15.4407	57.025	38.5511	17.0382	20.1548	38.5511	57.025	30.9434	10.3145	3	0	6902.5	3086	10719	1.95483	1.60126	1.24769	1.3184	0	0.250027	0.176788
160	28	3	2299.49	229949	3266800	41.6684	3266800	2299492	4573200	7840000	1.2933	0.583316	4.43431	0.409664	0.525465	0.416684	0.169702	0.151523	6	22.1744	5.3135	0.0127551	0	1131	13.1286	25.4569	20.4436	3.59506	15.4407	64.0597	20.4436	16.0769	18.0188	27.7789	40.5628	24.513	8.171	10	0	10889.3	4628	19604	1.89002	1.62519	1.22862	1.33428	0	0.122382	0.128135
161	10	2	261.744	205207	1823584	23.26	1823584	2.05207e+06	6016416	7840000	1.26174	0.7674	3.28836	1.70215	1.14723	0.2326	0.261451	0.282843	4	8.71503	3.33111	0	0	2271	8.79277	23.2219	18.0188	3.8223	15.4407	35.5439	35.5439	15.4407	15.4407	35.5439	35.5439	10.0946	3.36487	0	0	1163	871	1455	1.11518	1.05759	1.11518	1.01151	0	0.00663409	0.549903
162	20	2	864.754	169492	2170504	27.685	2170504	1.69492e+06	5669496	7840000	1.21619	0.72315	3.36359	1.31075	1.14861	0.27685	0	0.212132	6	57.4483	8.55251	0.01	0.01	1542	11.1798	27.4819	24.5204	11.8096	15.4407	50.5288	16.5549	16.5549	17.0382	35.0161	50.5288	28.5281	9.50938	4	4	5537	1238	9836	1.52473	1.46932	1.52473	1.425	0	0.00614007	0.12016
163	20	2	820.946	160905	2483712	31.68	2483712	1.60905e+06	5356288	7840000	1.20524	0.6832	3.52821	0.604628	0.739597	0.3168	0.178903	0.212132	6	71.5612	9.54539	0.005	0.0125	1218	15.8985	28.1073	22.5464	8.88302	15.4407	63.4431	16.5549	16.5549	16.5549	33.0713	63.4431	37.4402	12.4801	2	5	6336	764	11908	1.40601	1.28353	1.40601	1.18554	0	0.0300043	0.285654
164	10	2	273.4	214346	2100336	26.79	2100336	2143456	5739664	7840000	1.2734	0.7321	3.47876	0.910309	0.53598	0.2679	0.322488	0.282843	4	10.7496	3.69957	0	0	1595	8.80414	25.7459	20.0585	5.90309	16.0769	35.0161	35.0161	17.0382	17.0382	35.0161	35.0161	21.3927	7.13089	0	0	1339.5	1074	1605	1.05489	1.02743	0.999962	1.00546	0	0.00150877	0.417416
165	20	1	875.092	171518	3231844	41.2225	3231844	1.71518e+06	4608156	7840000	1.21877	0.587775	4.14707	0.597689	1.09942	0.412225	0	0.0707107	2	58.8469	8.65599	0.0075	0.0075	1170	15.0418	26.4512	22.5464	8.16655	15.4407	59.9848	15.4407	15.4407	15.4407	28.0511	59.9848	27.0109	9.00363	3	3	16489	16489	16489	1.29578	1.29578	1.29578	1.29578	0	0	0
166	28	1	1677.41	167741	3434700	43.8099	3434700	1677406	4405300	7840000	1.21395	0.561901	4.32089	0.546286	0.975127	0.438099	0.0755944	0.151523	6	29.633	6.14247	0.0102041	0	921	10.9346	30.6802	32.0547	12.6225	15.4407	53.5267	32.0547	16.5549	22.5464	38.0483	41.0116	56.5036	18.8345	8	0	34347	34347	34347	1.43077	1.43077	1.43077	1.43077	0	0	0
167	28	6	1444.45	144445	1876500	23.9349	1876500	1444452	5963500	7840000	1.18424	0.760651	3.11376	0.788431	1.46549	0.239349	0.235822	0.151523	6	23.1105	5.4245	0	0.00255102	929	17.8838	35.0315	31.0253	17.0485	15.4407	76.9948	31.0253	16.5549	18.584	42.5243	51.9912	54.6865	18.2288	0	2	3127.5	2309	4213	2.03526	1.27376	1.4641	0.999971	0	0.171604	0.534607
168	10	1	324.234	254199	2803584	35.76	2803584	2.54199e+06	5036416	7840000	1.32423	0.6424	4.12277	0.469837	0.742353	0.3576	0.232735	0.141421	2	7.75783	3.14286	0.02	0	1595	6.35149	23.2033	20.0585	5.90309	16.0769	30.003	30.003	17.0382	17.0382	30.003	30.003	11.4412	3.81372	2	0	3576	3576	3576	1.4158	1.4158	1.4158	1.4158	0	0	0
169	20	2	844.334	165489	2165800	27.625	2165800	1.65489e+06	5674200	7840000	1.21108	0.72375	3.34669	0.530418	0.962167	0.27625	0	0.141421	4	45.1684	7.58355	0.015	0.005	734	20.8692	36.1564	33.0713	21.4789	15.4407	71.4831	71.4831	17.0382	18.584	44.4995	71.4831	23.4563	7.81875	6	2	5525	1640	9410	1.41787	1.35181	1.28575	1.29896	0	0.00872683	0.275166
170	28	2	1331.18	133118	1808900	23.0727	1808900	1331184	6031100	7840000	1.16979	0.769273	3.0413	1.02277	1.31408	0.230727	0.0263228	0.151523	6	20.6371	5.126	0.00382653	0	1138	16.6741	32.4436	24.4952	11.0558	15.4407	71.4831	22.5464	17.0382	19.5522	42.0085	56.0113	58.798	19.5993	3	0	9044.5	2061	16028	2.13444	1.5672	2.13444	1.1134	0	0.643531	0.524175
171	10	1	421.566	330508	4076800	52	4076800	3.30508e+06	3763200	7840000	1.42157	0.48	5.92319	0.0347864	0.250235	0.52	0	0.141421	2	11.5516	3.8351	0.04	0	1540	1.98019	18.0044	16.5549	1.65197	15.4407	20.0585	16.0769	16.0769	16.0769	20.0585	20.0585	18.4312	6.14375	4	0	5200	5200	5200	1.25081	1.25081	1.25081	1.25081	0	0	0
172	10	1	322.782	253061	2215584	28.26	2215584	2.53061e+06	5624416	7840000	1.32278	0.7174	3.68771	1.29818	1.18275	0.2826	0	0.141421	2	9.86655	3.54436	0	0.04	2296	4.93247	22.959	20.4436	2.757	17.5987	30.003	18.584	18.584	18.584	30.003	30.003	17.3197	5.77324	0	4	2826	2826	2826	1.3655	1.3655	1.3655	1.3655	0	0	0
173	10	1	374.75	293804	3451168	44.02	3451168	2938040	4388832	7840000	1.37475	0.5598	4.91158	0.169764	0.601786	0.4402	0.0899976	0.282843	4	8.99976	3.38509	0.03	0	1547	1.6438	23.2675	22.5464	2.88925	15.4407	24.4952	24.4952	22.5464	22.5464	24.4952	24.4952	15.3539	5.11798	3	0	4402	4402	4402	1.32476	1.32476	1.32476	1.32476	0	0	0
174	10	1	261.642	205127	2147376	27.39	2147376	2.05127e+06	5692624	7840000	1.26164	0.7261	3.47512	0.968306	0.952366	0.2739	0.340364	0.141421	2	8.5091	3.29152	0	0	1596	6.8711	27.3033	25.0795	11.091	15.4407	34.5264	34.5264	21.0799	21.0799	34.5264	34.5264	9.77985	3.25995	0	0	2739	2739	2739	1.55893	1.55893	1.55893	1.55893	0	0	0
175	20	3	1032.56	202381	2378460	30.3375	2378460	2.02381e+06	5461540	7840000	1.25814	0.696625	3.6121	0.636407	0.913382	0.303375	0.0734146	0.282843	8	29.3658	6.11471	0	0.015	1149	14.665	27.6194	22.054	8.86156	15.4407	56.5007	16.0769	15.4407	16.0769	37.5133	56.5007	10.0986	3.36621	0	6	4045	3008	4620	1.55688	1.39084	1.25122	1.27386	0	0.0238802	0.00527851
176	20	1	793.448	155516	2734788	34.8825	2734788	1.55516e+06	5105212	7840000	1.19836	0.651175	3.68061	0.59267	1.17883	0.348825	0	0.141421	4	11.0296	3.74744	0.0125	0.005	831	13.9169	34.728	32.0547	18.5362	15.4407	54.9904	54.9904	16.0769	18.584	41.0116	54.9904	40.8066	13.6022	5	2	13953	13953	13953	1.1592	1.1592	1.1592	1.1592	0	0	0
177	10	1	381.864	299381	3321808	42.37	3321808	2.99381e+06	4518192	7840000	1.38186	0.5763	4.79564	0.346428	0.409515	0.4237	0	0.141421	2	9.98667	3.56587	0.02	0.03	1594	3.96988	19.2854	16.5549	1.65197	15.4407	23.541	15.4407	15.4407	15.4407	23.541	23.541	22.6911	7.5637	2	3	4237	4237	4237	1.19313	1.19313	1.19313	1.19313	0	0	0
178	28	2	1267.32	126732	1485300	18.9452	1485300	1267318	6354700	7840000	1.16165	0.810548	2.86633	1.34794	1.60725	0.189452	0	0.0505076	2	43.0949	7.40744	0.00382653	0.00127551	1047	19.1792	33.8786	28.0511	14.0358	16.0769	85.5282	32.0547	17.0382	18.584	45.5179	49.0423	45.0986	15.0329	3	1	7426.5	4500	10353	2.94761	2.83986	2.73212	2.75367	0	0.0232169	0.0359728
179	28	2	1306.03	130603	1749000	22.3087	1749000	1306026	6091000	7840000	1.16658	0.776913	3.00313	1.09729	1.20321	0.223087	0	0.101015	4	34.0894	6.58816	0.0114796	0.00127551	1178	19.443	30.6535	23.541	9.64109	15.4407	90.5186	18.584	16.0769	18.584	39.0556	46.8025	25.2445	8.41483	9	1	8745	4208	13282	2.31167	2.09619	2.31167	1.9238	0	0.0928672	0.0159612
180	10	1	342.814	268766	2598960	33.15	2598960	2.68766e+06	5241040	7840000	1.34281	0.6685	4.01739	0.540387	0.635752	0.3315	0	0.282843	4	8.01781	3.19509	0.03	0	1595	4.00045	26.4642	23.541	8.18722	16.5549	30.5549	30.5549	23.541	23.541	30.5549	30.5549	12.0863	4.02876	3	0	3315	3315	3315	1.43209	1.43209	1.43209	1.43209	0	0	0
181	28	2	1361.44	136144	3307700	42.1901	3307700	1361440	4532300	7840000	1.17365	0.578099	4.06038	0.478782	1.01462	0.421901	0.671424	0.101015	4	37.5998	6.91907	0	0	977	13.1701	30.4274	31.5392	12.529	15.4407	63.0581	16.5549	16.5549	18.584	39.0556	42.997	52.3728	17.4576	0	0	16538.5	7971	25106	1.80005	1.50343	1.80005	1.26613	0	0.175969	0.0445725
182	10	1	249.732	195790	1785168	22.77	1785168	1.9579e+06	6054832	7840000	1.24973	0.7723	3.23639	1.84709	1.4192	0.2277	0	0.141421	2	9.74095	3.52173	0.02	0.01	2270	7.98256	24.1698	18.584	0.838056	16.5549	35.5439	35.5439	18.0188	18.0188	35.5439	35.5439	10.2105	3.4035	2	1	2277	2277	2277	1.25415	1.25415	1.25415	1.25415	0	0	0
183	10	2	296.266	232273	2410016	30.74	2410016	2.32273e+06	5429984	7840000	1.29627	0.6926	3.74319	0.604326	0.753859	0.3074	0.360993	0.141421	2	12.0331	3.91421	0	0	1540	7.24847	26.1597	26.0262	11.0338	18.584	33.4779	33.4779	18.584	18.584	33.4779	33.4779	14.7445	4.91485	0	0	1537	1200	1874	1.07326	1.03666	1.00005	1.00737	0	0.00268045	0.510818
184	28	1	1786.95	178695	3581800	45.6862	3581800	1786952	4258200	7840000	1.22793	0.543138	4.52161	0.318107	0.892627	0.456862	0	0.151523	6	33.0865	6.49053	0.0102041	0	1091	13.759	26.4607	18.9151	4.20785	15.4407	62.5233	16.0769	16.0769	17.0382	31.0253	46.0705	63.8832	21.2944	8	0	35818	35818	35818	1.39151	1.39151	1.39151	1.39151	0	0	0
185	28	1	999.944	99994.4	3391200	43.2551	3391200	999944	4448800	7840000	1.12754	0.567449	3.97408	0.676242	1.12185	0.432551	0	0.101015	4	9.01592	3.38813	0.00255102	0.00892857	821	18.3733	32.3084	27.0105	16.2101	15.4407	76.5158	16.0769	16.0769	16.0769	38.5511	57.5501	55.9297	18.6432	2	7	33912	33912	33912	1.12645	1.12645	1.12645	1.12645	0	0	0
186	28	4	1260.96	126096	1795500	22.9018	1795500	1260962	6044500	7840000	1.16084	0.770982	3.01132	0.840976	1.16228	0.229018	0.223757	0.101015	4	17.5426	4.72609	0.00255102	0	1094	19.8131	31.9489	22.5464	10.535	15.4407	83.0183	15.4407	15.4407	16.5549	50.5288	52.5787	23.6837	7.89457	2	0	4488.75	1752	8290	1.85937	1.35153	1.00003	0.99999	0.167234	0.181052	0.558603
187	10	1	349.318	273865	4030544	51.41	4030544	2.73865e+06	3809456	7840000	1.34932	0.4859	5.55389	0.155257	0.262745	0.5141	0	0.141421	2	11.5256	3.83078	0.03	0.01	790	1.18333	21.7273	22.054	0	15.4407	22.054	22.054	22.054	22.054	22.054	22.054	21.2745	7.0915	3	1	5141	5141	5141	1.07262	1.07262	1.07262	1.07262	0	0	0
188	20	1	758.366	148640	4048772	51.6425	4048772	1.4864e+06	3791228	7840000	1.18959	0.483575	4.91999	0.435142	0.943907	0.516425	0.788633	0.0707107	2	28.6776	6.04263	0	0	994	7.77278	28.4889	25.0795	8.19468	16.0769	40.5628	40.5628	19.5522	24.4952	35.9491	40.5628	41.5437	13.8479	0	0	20657	20657	20657	1.25405	1.25405	1.25405	1.25405	0	0	0
189	10	1	315.986	247733	2768304	35.31	2768304	2.47733e+06	5071696	7840000	1.31599	0.6469	4.06859	0.556423	0.623481	0.3531	0.238915	0.282843	4	11.9458	3.89998	0.02	0.01	1568	3.03875	24.2853	21.5355	2.19279	15.4407	27.5068	27.5068	21.5355	21.5355	27.5068	27.5068	12.8191	4.27305	2	1	3531	3531	3531	1.33802	1.33802	1.33802	1.33802	0	0	0
190	20	1	645.208	126461	2058588	26.2575	2058588	1.26461e+06	5781412	7840000	1.1613	0.737425	3.14961	0.760767	1.03826	0.262575	0	0.0707107	2	68.9505	9.36966	0	0.015	1020	15.294	34.2985	37.0136	23.6233	15.4407	62.0506	18.0188	18.0188	21.0799	39.0556	62.0506	36.2046	12.0682	0	6	10503	10503	10503	1.38886	1.38886	1.38886	1.38886	0	0	0
191	20	4	887.794	174008	2136988	27.2575	2136988	1.74008e+06	5703012	7840000	1.22195	0.727425	3.35965	1.10343	1.17537	0.272575	0.10545	0.0707107	2	42.1802	7.3284	0.0075	0	1179	14.266	30.2377	27.0105	10.307	16.0769	60.9847	19.5522	19.5522	19.5522	32.474	60.9847	22.2477	7.41591	3	0	2725.75	2225	4219	1.50662	1.37845	1.50213	1.15063	0	0.0636595	0.000472145
192	20	2	840.948	164826	2229500	28.4375	2229500	1.64826e+06	5610500	7840000	1.21024	0.715625	3.38232	1.06708	1.14676	0.284375	0	0.141421	4	17.8113	4.76215	0.0075	0	1285	12.1705	29.074	22.5464	5.95778	15.4407	50.0192	22.5464	18.0188	19.5522	46.4729	50.0192	46.5032	15.5011	3	0	5687.5	4653	6722	2.80585	2.59101	2.37617	2.41914	0	0.0923102	0.0118522
193	20	5	831.858	163044	1493912	19.055	1493912	1.63044e+06	6346088	7840000	1.20796	0.80945	2.98466	1.56634	1.01728	0.19055	0	0.0707107	2	19.6644	5.00375	0.025	0	1226	14.5735	31.1552	25.0795	10.4682	15.4407	64.5375	25.0795	17.5987	22.5464	32.474	64.0597	11.3197	3.77325	10	0	1524.4	1132	1853	1.09387	1.07115	1.09387	1.04998	0	0.000473399	0.0949464
194	10	1	318.514	249715	3360224	42.86	3360224	2.49715e+06	4479776	7840000	1.31851	0.5714	4.61503	0.422005	0.436226	0.4286	0	0.141421	2	9.56082	3.48901	0.03	0	1567	5.88474	23.259	18.9151	3.4992	16.5549	29.4948	29.4948	17.5987	17.5987	29.4948	29.4948	21.9093	7.30309	3	0	4286	4286	4286	1.07919	1.07919	1.07919	1.07919	0	0	0
195	20	1	679.016	133087	4937044	62.9725	4937044	1.33087e+06	2902956	7840000	1.16975	0.370275	6.3183	0.285475	0.676184	0.629725	1.18207	0.0707107	2	67.5469	9.2738	0	0.0025	770	6.19728	25.8125	22.5464	2.17431	15.4407	36.5506	22.054	21.0799	21.0799	32.0547	36.5506	41.6807	13.8936	0	1	25189	25189	25189	1.10194	1.10194	1.10194	1.10194	0	0	0
196	10	2	444.132	348199	2102688	26.82	2102688	3.48199e+06	5737312	7840000	1.44413	0.7318	3.94679	1.52441	0.497717	0.2682	0	0.424264	6	11.8868	3.89034	0	0.04	1567	1.01988	21.8622	21.5355	1.49879	16.0769	22.5464	22.5464	21.5355	21.5355	22.5464	22.5464	20.4408	6.81361	0	4	1341	710	1972	1.72254	1.56634	1.72254	1.44138	0	0.048796	0.0493093
197	20	1	771.468	151208	2751056	35.09	2751056	1.51208e+06	5088944	7840000	1.19287	0.6491	3.67545	0.619917	0.775829	0.3509	0.401487	0.141421	4	26.7658	5.83775	0	0.0025	1048	13.7073	30.7069	27.5068	16.2372	16.0769	56.5007	56.5007	16.5549	20.0585	38.5511	56.5007	30.8611	10.287	0	1	14036	14036	14036	1.4712	1.4712	1.4712	1.4712	0	0	0
198	10	1	359.776	282064	3423728	43.67	3423728	2.82064e+06	4416272	7840000	1.35978	0.5633	4.82789	0.195266	0.789732	0.4367	0	0.282843	4	9.9179	3.55357	0.03	0.01	1539	5.89676	22.3839	19.5522	4.44386	16.0769	28.5516	28.5516	16.5549	16.5549	28.5516	28.5516	19.2309	6.41029	3	1	4367	4367	4367	1.15769	1.15769	1.15769	1.15769	0	0	0
199	28	4	1412.66	141266	1309600	16.7041	1309600	1412662	6530400	7840000	1.18019	0.832959	2.83372	1.57025	1.44935	0.167041	0	0.151523	6	16.145	4.53392	0	0.0102041	1119	21.4257	31.2762	20.0585	5.19444	15.4407	95.4948	17.0382	16.5549	17.5987	42.5243	46.0705	56.6766	18.8922	0	8	3274	1874	4938	1.99192	1.57492	1.99192	1.33954	0	0.0903647	0.0461885
200	28	1	1564.96	156496	5251800	66.9872	5251800	1564962	2588200	7840000	1.19961	0.330128	7.26757	0.372933	0.972835	0.669872	0.798825	0.0505076	2	78.2848	9.98375	0.00765306	0.00127551	780	6.16001	23.6703	22.054	5.14453	16.5549	37.0136	18.584	17.0382	18.584	25.0795	37.0136	63.2147	21.0716	6	1	52518	52518	52518	1.21074	1.21074	1.21074	1.21074	0	0	0
201	28	2	873.372	87337.2	1963900	25.0497	1963900	873372	5876100	7840000	1.1114	0.749503	2.9657	1.04683	1.68519	0.250497	0.259618	0.101015	4	50.8852	8.04916	0	0	651	29.1635	40.1431	30.003	19.9382	15.4407	104.503	36.5506	16.0769	16.5549	57.025	104.503	64.4986	21.4995	0	0	9819.5	5092	14547	1.73173	1.36587	1.73173	1.07317	0	0.267717	0.65603
202	20	2	1089.76	213593	2569952	32.78	2569952	2.13593e+06	5270048	7840000	1.27244	0.6722	3.7859	0.539568	0.878776	0.3278	0	0.212132	6	39.9615	7.13306	0.01	0.01	892	13.637	32.5296	25.0795	9.26808	15.4407	58.4719	24.4952	20.4436	24.4952	33.0713	58.4719	23.8771	7.95902	4	4	6556	1962	11150	1.80321	1.60863	1.80321	1.45297	0	0.0757174	0.0338844
203	20	1	1054.88	206756	2630712	33.555	2630712	2.06756e+06	5209288	7840000	1.26372	0.66445	3.8038	0.786125	1.05275	0.33555	0	0.141421	4	32.7792	6.46032	0.0075	0.005	1244	12.5325	28.1563	20.0585	5.19444	15.4407	54.0445	19.5522	16.5549	18.584	37.5133	54.0445	40.1788	13.3929	3	2	13422	13422	13422	1.65496	1.65496	1.65496	1.65496	0	0	0
204	28	4	1088.74	108874	1202600	15.3393	1202600	1088742	6637400	7840000	1.13887	0.846607	2.69043	1.74029	1.73529	0.153393	0.0348135	0.101015	4	27.2937	5.89504	0.00255102	0.00382653	1181	20.8875	31.751	23.9631	12.6354	15.4407	94.503	15.4407	15.4407	17.5987	38.5511	49.0423	36.4862	12.1621	2	3	3006.5	723	4901	2.24178	1.70436	1.00001	1.12251	0	0.362284	0.106391
205	20	4	809.538	158669	1846320	23.55	1846320	1.58669e+06	5993680	7840000	1.20238	0.7645	3.14554	1.17316	1.27795	0.2355	0.141341	0.0707107	2	11.3073	3.79432	0.0075	0	1373	10.9887	29.6571	28.0511	10.3355	15.4407	51.9912	51.9912	15.4407	21.0799	35.5439	51.9912	20.9059	6.96864	3	0	2355	1131	6021	1.52907	1.13225	0.999987	0.999943	0	0.069986	0.0518906
206	28	1	968.352	96835.2	1677900	21.4018	1677900	968352	6162100	7840000	1.12351	0.785982	2.85888	1.39246	1.43329	0.214018	0.0950926	0.101015	4	74.5526	9.74286	0.00382653	0	814	22.7603	38.0023	29.4948	19.8933	15.4407	88.4915	16.0769	16.0769	18.0188	54.9904	70.5147	51.8132	17.2711	3	0	16779	16779	16779	1.88334	1.88334	1.88334	1.88334	0	0	0
207	10	1	271.846	213127	2773792	35.38	2773792	2.13127e+06	5066208	7840000	1.27185	0.6462	3.93639	0.647573	0.773258	0.3538	0.224334	0.141421	2	11.2167	3.77909	0.03	0	1574	6.43143	24.246	23.0145	9.57701	15.4407	31.0253	31.0253	18.0188	18.0188	31.0253	31.0253	13.3489	4.44963	3	0	3538	3538	3538	1.16622	1.16622	1.16622	1.16622	0	0	0
208	10	1	374.126	293315	3464496	44.19	3464496	2.93315e+06	4375504	7840000	1.37413	0.5581	4.9243	0.063819	0.229551	0.4419	0.0816014	0.141421	2	8.16014	3.22332	0.03	0	811	2.80299	28.344	29.0105	0	16.0769	29.4948	29.0105	27.5068	29.0105	29.0105	29.4948	13.3946	4.46487	3	0	4419	4419	4419	1.30382	1.30382	1.30382	1.30382	0	0	0
209	28	3	1706.53	170653	2128500	27.1492	2128500	1706528	5711500	7840000	1.21767	0.728508	3.34291	0.936833	1.13591	0.271492	0.0936506	0.151523	6	36.711	6.83681	0	0.0140306	969	15.8266	33.5432	24.4952	11.7723	15.4407	59.9848	46.4729	16.5549	20.0585	47.0278	58.032	62.8933	20.9644	0	11	7095	3469	13197	1.90987	1.78299	1.90987	1.66751	0	0.0195945	0.000260306
210	10	1	383.808	300905	4111296	52.44	4111296	3.00905e+06	3728704	7840000	1.38381	0.4756	5.81921	0.231276	0.623941	0.5244	0.222057	0.141421	2	11.1029	3.75987	0.03	0	1539	2.02335	18.9629	17.0382	1.42511	16.0769	21.0799	17.0382	17.0382	17.0382	21.0799	21.0799	17.1543	5.7181	3	0	5244	5244	5244	1.22965	1.22965	1.22965	1.22965	0	0	0
211	28	2	1443.62	144362	2266000	28.9031	2266000	1443616	5574000	7840000	1.18413	0.710969	3.33104	0.983899	1.3364	0.289031	0	0.151523	6	20.9382	5.16327	0.00765306	0.00127551	1110	14.0831	31.6658	29.0105	14.1449	15.4407	61.4967	18.0188	17.0382	18.0188	38.5511	56.0113	41.5755	13.8585	6	1	11330	8573	14087	2.38292	1.90733	1.43174	1.52686	0	0.452371	0.0876169
212	28	1	1404.21	140421	2241400	28.5893	2241400	1.40421e+06	5598600	7840000	1.17911	0.714107	3.30233	0.860494	1.26871	0.285893	0.059622	0.101015	4	46.7436	7.71465	0.00510204	0.00127551	911	15.7349	35.2074	29.4948	18.4682	15.4407	64.0597	54.0445	16.5549	22.5464	51.9912	54.0445	55.4621	18.4874	4	1	22414	22414	22414	2.27126	2.27126	2.27126	2.27126	0	0	0
213	20	3	967.488	189628	2250276	28.7025	2250276	1.89628e+06	5589724	7840000	1.24187	0.712975	3.48363	1.04629	1.07353	0.287025	0.0770498	0.0707107	2	15.41	4.42951	0.005	0	1763	11.6134	24.7737	18.584	2.18606	15.4407	52.9858	17.5987	16.0769	17.5987	26.0262	51.9912	41.9135	13.9712	2	0	3827	3054	4217	2.54016	2.16278	1.41162	1.6366	0	0.423188	0.00013997
214	10	1	297.738	233427	3199504	40.81	3199504	2.33427e+06	4640496	7840000	1.29774	0.5919	4.38499	0.207236	0.360984	0.4081	0.217535	0.141421	2	7.25118	3.0385	0.02	0	1540	3.71158	24.2087	22.054	4.48562	17.0382	28.0511	28.0511	20.4436	20.4436	28.0511	28.0511	21.3616	7.12054	2	0	4081	4081	4081	1.14509	1.14509	1.14509	1.14509	0	0	0
215	20	1	897.034	175819	2535064	32.335	2535064	1.75819e+06	5304936	7840000	1.22426	0.67665	3.61859	0.649303	0.931341	0.32335	0.164836	0.141421	4	9.4192	3.46308	0.0075	0.005	1187	14.1045	29.8313	22.5464	7.35423	15.4407	59.5294	59.5294	18.0188	18.9151	35.5439	59.5294	34.601	11.5337	3	2	12934	12934	12934	1.62135	1.62135	1.62135	1.62135	0	0	0
216	20	1	580.494	113777	2907268	37.0825	2907268	1.13777e+06	4932732	7840000	1.14512	0.629175	3.64008	0.366577	0.851611	0.370825	0.63348	0.141421	4	42.232	7.3329	0	0	966	18.8332	29.806	17.5987	2.25623	15.4407	66.0174	16.0769	16.0769	16.0769	33.0713	66.0174	32.6217	10.8739	0	0	14833	14833	14833	1.29822	1.29822	1.29822	1.29822	0	0	0
217	10	1	337.96	264961	2089360	26.65	2089360	2.64961e+06	5750640	7840000	1.33796	0.7335	3.64815	1.3359	1.08368	0.2665	0.159588	0.282843	4	7.97942	3.18743	0	0.01	2297	5.42302	22.6126	22.054	8.86156	15.4407	29.4948	22.054	16.0769	16.0769	29.4948	29.4948	9.18232	3.06077	0	1	2665	2665	2665	2.55734	2.55734	2.55734	2.55734	0	0	0
218	10	1	241.91	189657	1762432	22.48	1762432	1.89657e+06	6077568	7840000	1.24191	0.7752	3.2041	2.12342	1.52364	0.2248	0.208119	0.141421	2	10.4059	3.63995	0	0.01	2324	7.14347	24.7956	20.0585	0.750588	16.0769	35.0161	35.0161	19.5522	19.5522	35.0161	35.0161	19.7094	6.56981	0	1	2248	2248	2248	1.42106	1.42106	1.42106	1.42106	0	0	0
219	10	1	321.75	252252	2960384	37.76	2960384	2522520	4879616	7840000	1.32175	0.6224	4.24727	0.567774	0.551443	0.3776	0.208362	0.141421	2	10.4181	3.64208	0.01	0.02	2275	4.06867	20.659	18.0188	0.622742	17.5987	26.5649	17.5987	17.5987	17.5987	26.5649	26.5649	20.686	6.89535	1	2	3776	3776	3776	1.11746	1.11746	1.11746	1.11746	0	0	0
220	20	5	832.2	163111	1868272	23.83	1868272	1631112	5971728	7840000	1.20805	0.7617	3.17198	1.14101	1.16694	0.2383	0.266159	0.141421	4	15.2091	4.40054	0	0	1567	10.1366	27.8251	26.5649	9.07541	15.4407	47.9793	47.9793	16.0769	18.9151	28.5516	47.9793	32.4228	10.8076	0	0	1906.4	1514	2791	1.2085	1.05029	1.00006	0.999958	0	0.00816852	0.0535329
221	10	1	338.674	265520	2808288	35.82	2808288	2.6552e+06	5031712	7840000	1.33867	0.6418	4.17162	0.513936	0.446895	0.3582	0.212288	0.282843	4	10.6144	3.67623	0.01	0	2080	5.10175	25.1777	29.0105	0	17.5987	29.4948	29.0105	18.0188	18.0188	29.0105	29.4948	18.9106	6.30352	1	0	3582	3582	3582	1.77847	1.77847	1.77847	1.77847	0	0	0
222	20	4	928.848	182054	1313788	16.7575	1313788	1.82054e+06	6526212	7840000	1.23221	0.832425	2.96054	2.36185	1.5966	0.167575	0	0.141421	4	40.8769	7.21429	0.005	0.01	1579	14.015	28.088	25.0795	12.6385	15.4407	63.0581	15.4407	15.4407	18.9151	35.0161	63.0581	17.399	5.79968	2	4	1675.75	805	3355	2.01485	1.52854	1.28487	1.3196	0.67843	0.108465	0.0134618
223	20	1	966.62	189458	3340036	42.6025	3340036	1.89458e+06	4499964	7840000	1.24165	0.573975	4.32651	0.363644	0.599268	0.426025	0	0.212132	6	11.0646	3.75339	0.0125	0.0075	1354	11.2131	25.2534	21.0799	5.99224	15.4407	51.9912	17.0382	17.0382	17.0382	25.5635	51.9912	33.3663	11.1221	5	3	17041	17041	17041	1.23012	1.23012	1.23012	1.23012	0	0	0
224	28	1	1607.96	160796	3634300	46.3559	3634300	1.60796e+06	4205700	7840000	1.2051	0.536441	4.49293	0.372999	0.787373	0.463559	0	0.101015	4	37.9477	6.95101	0.0204082	0	1037	11.0088	27.9476	23.541	6.85835	15.4407	51.0397	23.541	16.0769	20.0585	33.4779	46.4729	39.381	13.127	16	0	36343	36343	36343	1.37805	1.37805	1.37805	1.37805	0	0	0
225	10	2	436.426	342158	2653840	33.85	2653840	3.42158e+06	5186160	7840000	1.43643	0.6615	4.34294	0.660113	0.399456	0.3385	0	0.424264	6	10.4882	3.65431	0.01	0.02	1539	2.56794	23.3985	21.5355	1.61884	16.5549	26.0262	26.0262	21.0799	21.0799	26.0262	26.0262	17.6148	5.8716	1	2	1692.5	1645	1740	1.4153	1.34891	1.28252	1.29579	0	0.00881555	0.0249468
226	10	1	267.432	209667	2497040	31.85	2497040	2.09667e+06	5342960	7840000	1.26743	0.6815	3.71954	0.440465	0.60884	0.3185	0.345219	0.141421	2	11.5073	3.82773	0.01	0	1540	7.52515	26.4916	29.4948	6.73717	18.584	34.0389	34.0389	18.584	18.584	34.0389	34.0389	16.2965	5.43216	1	0	3185	3185	3185	1.39608	1.39608	1.39608	1.39608	0	0	0
227	20	1	558.488	109464	1987244	25.3475	1987244	1.09464e+06	5852756	7840000	1.13962	0.746525	3.05314	0.834791	1.18882	0.253475	0.168772	0.0707107	2	16.8772	4.63559	0	0.005	630	19.5621	44.6478	35.9491	9.56921	21.0799	74.5264	74.5264	29.4948	29.4948	74.5264	74.5264	36.9047	12.3016	0	2	10139	10139	10139	1.41913	1.41913	1.41913	1.41913	0	0	0
228	20	1	883.016	173071	3057600	39	3057600	1.73071e+06	4782400	7840000	1.22075	0.61	4.00247	0.468965	0.789405	0.39	0	0.0707107	2	78.4614	9.99501	0.0275	0	1022	13.8283	29.1603	26.0262	11.0338	15.4407	57.5501	18.0188	18.0188	18.584	29.4948	57.5501	27.1737	9.05789	11	0	15600	15600	15600	1.18303	1.18303	1.18303	1.18303	0	0	0
229	10	1	340.75	267148	3019968	38.52	3019968	2671480	4820032	7840000	1.34075	0.6148	4.36158	0.206383	0.34765	0.3852	0.169619	0.282843	4	8.48097	3.28608	0.02	0.01	1568	4.31868	24.1797	21.0799	4.78851	15.4407	29.0105	20.0585	20.0585	20.0585	28.5516	29.0105	14.055	4.685	2	1	3852	3852	3852	1.54163	1.54163	1.54163	1.54163	0	0	0
230	10	1	353.858	277425	2210096	28.19	2210096	2.77425e+06	5629904	7840000	1.35386	0.7181	3.77067	1.15201	0.69945	0.2819	0	0.141421	2	7.44171	3.07816	0	0.03	1623	8.99793	25.2052	18.9151	3.4992	15.4407	35.0161	16.5549	16.5549	16.5549	35.0161	35.0161	22.921	7.64032	0	3	2819	2819	2819	1.41357	1.41357	1.41357	1.41357	0	0	0
231	20	1	720.984	141313	3801028	48.4825	3801028	1.41313e+06	4038972	7840000	1.18025	0.515175	4.58192	0.316654	1.11178	0.484825	0.857151	0.141421	4	42.8575	7.38701	0	0	786	13.0995	31.0361	28.5516	12.5918	16.0769	51.0397	51.0397	17.0382	20.0585	36.5506	51.0397	18.0991	6.03302	0	0	19393	19393	19393	1.2989	1.2989	1.2989	1.2989	0	0	0
232	20	1	486.762	95405.4	1811236	23.1025	1811236	954054	6028764	7840000	1.12169	0.768975	2.91737	1.28363	1.61153	0.231025	0.257201	0.0707107	2	51.4402	8.09294	0	0.0075	867	20.8297	36.3389	27.5068	11.0428	16.0769	75.494	75.494	20.0585	20.0585	39.9899	75.494	38.4568	12.8189	0	3	9241	9241	9241	1.09502	1.09502	1.09502	1.09502	0	0	0
233	10	2	328.61	257630	2307312	29.43	2307312	2.5763e+06	5532688	7840000	1.32861	0.7057	3.76537	2.18952	1.32661	0.2943	0.328531	0.141421	2	10.951	3.73407	0	0.01	2324	5.77791	22.108	18.0188	0	15.4407	30.5549	18.0188	18.0188	18.0188	30.5549	30.5549	21.2532	7.0844	0	1	1471.5	759	2184	1.42373	1.31471	1.20569	1.2275	0	0.0237712	0.00382628
234	10	1	326.98	256352	3691856	47.09	3691856	2.56352e+06	4148144	7840000	1.32698	0.5291	5.01599	0.132693	0.713213	0.4709	0	0.141421	2	7.78521	3.1484	0.04	0	810	2.68127	27.1984	28.0511	0	16.0769	28.0511	28.0511	27.4514	28.0511	28.0511	28.0511	23.8471	7.94905	4	0	4709	4709	4709	1.12455	1.12455	1.12455	1.12455	0	0	0
235	20	1	749.736	146948	1999396	25.5025	1999396	1.46948e+06	5840604	7840000	1.18743	0.744975	3.18785	0.935318	1.24332	0.255025	0	0.0707107	2	21.5639	5.23984	0.0175	0	1064	17.1504	32.2977	29.4948	11.8004	16.0769	68.509	21.5355	17.0382	21.5355	32.0547	68.509	21.1659	7.05529	7	0	10201	10201	10201	1.51087	1.51087	1.51087	1.51087	0	0	0
236	28	3	1423.36	142336	2886900	36.8227	2886900	1423356	4953100	7840000	1.18155	0.631773	3.74043	0.488751	1.18987	0.368227	0.259232	0.101015	4	67.746	9.28746	0	0.00255102	1013	13.5981	31.5923	26.5649	11.8324	15.4407	62.5233	26.5649	17.2343	18.584	41.0116	49.5235	30.1405	10.0468	0	2	9623	6772	15314	2.02989	1.3433	2.02989	0.999997	0	0.353556	0.0370751
237	28	1	876.156	87615.6	1389300	17.7207	1389300	876156	6450700	7840000	1.11175	0.822793	2.70239	1.55868	1.69453	0.177207	0	0.0505076	2	13.5211	4.14917	0.00382653	0	821	26.5799	37.2235	31.0253	14.0696	15.4407	109.022	19.5522	19.5522	20.0585	35.9491	90.0019	58.6557	19.5519	3	0	13893	13893	13893	1.9788	1.9788	1.9788	1.9788	0	0	0
238	20	1	1121.16	219747	3479588	44.3825	3479588	2.19747e+06	4360412	7840000	1.28029	0.556175	4.60391	0.370219	0.787819	0.443825	0.153695	0.141421	4	30.739	6.25605	0.0025	0.01	1359	8.33512	24.425	20.4436	4.2178	16.5549	39.0556	17.5987	16.5549	17.5987	35.9491	39.0556	47.6597	15.8866	1	4	17753	17753	17753	1.53365	1.53365	1.53365	1.53365	0	0	0
239	10	1	250.184	196144	1398656	17.84	1398656	1.96144e+06	6441344	7840000	1.25018	0.8216	3.04329	2.29389	1.63457	0.1784	0	0	0	9.7678	3.52658	0	0.03	838	6.97751	41.8391	44.0357	0	15.4407	44.0357	44.0357	38.5511	44.0357	44.0357	44.0357	11.4566	3.81888	0	3	1784	1784	1784	1.47327	1.47327	1.47327	1.47327	0	0	0
240	10	1	318.298	249546	3397856	43.34	3397856	2.49546e+06	4442144	7840000	1.3183	0.5666	4.65336	0.177662	0.356732	0.4334	0.401655	0.141421	2	10.0414	3.57562	0.01	0	818	3.87305	30.2452	31.5392	0	15.4407	31.5392	31.5392	23.383	31.5392	31.5392	31.5392	23.2578	7.75259	1	0	4334	4334	4334	1.13568	1.13568	1.13568	1.13568	0	0	0
241	10	2	463.692	363535	2868656	36.59	2868656	3.63535e+06	4971344	7840000	1.46369	0.6341	4.6166	0.354791	0.293503	0.3659	0.174519	0.141421	2	8.72596	3.3332	0	0.02	2296	4.08736	20.224	18.0188	1.45387	16.0769	26.5649	18.0188	16.5549	17.0382	26.0262	26.0262	16.9151	5.63838	0	2	1829.5	874	2785	1.85593	1.428	1.85593	1.08566	0	0.366249	0.514116
242	20	2	801.652	157124	1428644	18.2225	1428644	1.57124e+06	6411356	7840000	1.20041	0.817775	2.9358	1.52435	1.48264	0.182225	0	0	0	39.1534	7.06057	0	0.01	1036	16.4769	34.1547	24.4952	11.0558	15.4407	56.0113	56.0113	17.0382	21.5355	55.5347	56.0113	14.3508	4.7836	0	4	3644.5	1850	5439	2.00613	1.70906	2.00613	1.47141	0	0.176499	0.0653589
243	10	1	325.622	255288	3622080	46.2	3622080	2.55288e+06	4217920	7840000	1.32562	0.538	4.92796	0.267129	0.368306	0.462	0.111696	0.141421	2	11.1696	3.77116	0.04	0	2269	4.09306	19.2565	16.5549	0.708645	16.0769	25.0795	16.0769	16.0769	16.0769	25.0795	25.0795	19.8891	6.62971	4	0	4620	4620	4620	1.26478	1.26478	1.26478	1.26478	0	0	0
244	20	3	968.314	189790	2598960	33.15	2598960	1.8979e+06	5241040	7840000	1.24208	0.6685	3.71602	0.691407	0.824829	0.3315	0.405633	0.141421	4	18.0281	4.79105	0	0	1246	12.0939	28.4836	21.5355	6.65793	15.4407	55.5347	21.5355	19.5522	21.0799	34.0389	54.9904	18.2793	6.09309	0	0	4420	3613	5532	1.50939	1.4053	1.42842	1.30816	0	0.0137752	0.0534707
245	10	1	352.528	276382	3720080	47.45	3720080	2.76382e+06	4119920	7840000	1.35253	0.5255	5.14759	0.208619	0.280336	0.4745	0.105882	0.141421	2	10.5882	3.67169	0.03	0.01	1540	4.12051	19.6893	18.0188	3.8223	15.4407	23.9631	23.9631	15.4407	15.4407	23.9631	23.9631	16.5053	5.50177	3	1	4745	4745	4745	1.179	1.179	1.179	1.179	0	0	0
246	10	1	241.324	189198	1679328	21.42	1679328	1.89198e+06	6160672	7840000	1.24132	0.7858	3.15939	1.93218	1.45858	0.2142	0.104254	0.282843	4	10.4254	3.64335	0	0.02	873	6.51342	36.387	39.0556	0	15.4407	39.0556	39.0556	18.584	39.0556	39.0556	39.0556	23.5253	7.84177	0	2	2142	2142	2142	1.22467	1.22467	1.22467	1.22467	0	0	0
247	10	2	337.47	264576	2379440	30.35	2379440	2.64576e+06	5460560	7840000	1.33747	0.6965	3.84055	0.438772	0.653145	0.3035	0.238295	0.141421	2	11.9147	3.89491	0	0.01	1548	6.39602	26.026	27.0105	8.10021	15.4407	32.474	32.474	19.5522	19.5522	32.474	32.474	18.7037	6.23456	0	1	1517.5	1190	1845	1.14378	1.0719	1.14378	1.0144	0	0.0103342	0.475141
248	20	2	1335.95	261846	3017224	38.485	3017224	2618462	4822776	7840000	1.33399	0.61515	4.33711	0.624275	0.958564	0.38485	0	0.0707107	2	28.8556	6.06136	0.005	0.0175	1020	7.5923	28.2301	28.5516	10.3669	15.4407	38.5511	26.0262	17.0382	23.9631	35.5439	38.5511	32.6328	10.8776	2	7	7697	1707	13687	1.7401	1.57928	1.7401	1.45063	0	0.0517222	0.0349232
249	10	1	273.018	214046	1390032	17.73	1390032	2.14046e+06	6449968	7840000	1.27302	0.8227	3.09473	2.14718	1.51589	0.1773	0	0.282843	4	8.38066	3.26659	0	0.04	1622	9.90733	26.8158	21.495	6.60774	16.5549	37.5133	37.5133	17.0382	17.0382	37.5133	37.5133	9.82062	3.27354	0	4	1773	1773	1773	1.65427	1.65427	1.65427	1.65427	0	0	0
250	28	3	1892.81	189281	3957500	50.4783	3957500	1892814	3882500	7840000	1.24143	0.495217	5.01368	0.627325	1.04882	0.504783	0	0.202031	8	78.3849	9.99013	0.0102041	0	1109	9.11248	25.2557	21.0799	7.41735	15.4407	46.4729	18.9151	15.4407	18.584	33.0713	35.0161	64.9939	21.6646	8	0	13191.7	6501	26556	3.85335	3.02569	1.383	1.87454	0	2.02386	9.68263e-05
251	20	4	907.002	177772	2785160	35.525	2785160	1.77772e+06	5054840	7840000	1.22675	0.64475	3.80535	0.831026	0.96211	0.35525	0.313327	0.141421	4	62.6653	8.93241	0	0.0175	1203	12.7145	28.872	23.9631	7.97503	15.4407	56.5007	56.5007	16.0769	20.0585	32.0547	56.5007	19.8083	6.60275	0	7	3552.5	719	6417	1.41415	1.21019	1.00335	1.00621	0	0.0544548	0.371646
252	28	2	1442.34	144234	2377100	30.3202	2377100	1442344	5462900	7840000	1.18397	0.696798	3.39832	0.698525	1.0442	0.303202	0.0629021	0.101015	4	8.21921	3.23497	0	0.0102041	968	18.7571	31.5385	26.5649	11.8324	15.4407	79.0188	17.0382	17.0382	18.584	34.0389	63.4431	22.4187	7.47289	0	8	11885.5	822	22949	1.47608	1.23803	1.47608	1.04759	0	0.113334	0.377374
253	20	2	851.952	166983	3392564	43.2725	3392564	1.66983e+06	4447436	7840000	1.21299	0.567275	4.27654	0.280518	0.986695	0.432725	0.458931	0.141421	4	61.1908	8.82669	0	0.0075	1190	9.47626	27.3514	22.5464	5.38382	16.0769	45.5179	18.9151	18.9151	19.5522	34.5264	45.5179	31.1633	10.3878	0	3	8654.5	1842	15467	1.41571	1.38894	1.36218	1.36753	0	0.00143307	0.0198233
254	20	1	1068.63	209452	3506244	44.7225	3506244	2.09452e+06	4333756	7840000	1.26716	0.552775	4.58472	0.872667	1.19701	0.447225	0.606537	0.141421	4	20.2179	5.07368	0	0	1047	8.57882	27.7023	26.5649	12.5298	15.4407	42.0085	23.0145	17.5987	19.5522	35.0161	42.0085	10.0192	3.33975	0	0	17889	17889	17889	1.41645	1.41645	1.41645	1.41645	0	0	0
255	10	2	368.024	288531	2316720	29.55	2316720	2.88531e+06	5523280	7840000	1.36802	0.7045	3.88367	0.579363	0.572197	0.2955	0.116812	0.141421	2	11.6812	3.85655	0	0.02	1568	5.74137	25.0258	20.0585	5.90309	16.0769	31.0253	31.0253	19.5522	19.5522	31.0253	31.0253	9.41262	3.13754	0	2	1477.5	1165	1790	1.27434	1.13717	1.27434	1.02744	0	0.03763	0.461743
256	20	2	1187.98	232843	3579548	45.6575	3579548	2.32843e+06	4260452	7840000	1.29699	0.543425	4.77341	0.23913	0.591619	0.456575	0.123079	0.141421	4	12.3079	3.95865	0.0025	0.0175	1120	9.29649	24.5263	21.5365	5.2341	17.0382	44.0357	44.0357	17.0382	18.0188	25.0795	44.0357	20.6702	6.89006	1	7	9131.5	1225	17038	1.46844	1.23419	1.46844	1.0468	0	0.109744	0.551233
257	10	2	290.814	227998	1563296	19.94	1563296	2.27998e+06	6276704	7840000	1.29081	0.8006	3.22462	2.88952	1.36863	0.1994	0.0909064	0.282843	4	9.09064	3.40214	0	0.02	1568	8.16284	28.0432	27.0105	12.1304	16.5549	36.5506	36.5506	20.0585	20.0585	36.5506	36.5506	22.8386	7.61288	0	2	997	738	1256	1.41133	1.27608	1.41133	1.16787	0	0.0365882	0.0574724
258	10	2	328.036	257180	2206176	28.14	2206176	2.5718e+06	5633824	7840000	1.32804	0.7186	3.69618	1.44582	0.95314	0.2814	0.0750524	0.141421	2	7.50524	3.09127	0.02	0.01	2296	5.29929	21.5153	20.4436	7.41736	15.4407	28.5516	20.4436	15.4407	15.4407	28.5516	28.5516	12.5245	4.17484	2	1	1407	1314	1500	1.19626	1.13396	1.19626	1.08411	0	0.00776399	0.13041
259	10	1	380.922	298643	2196768	28.02	2196768	2.98643e+06	5643232	7840000	1.38092	0.7198	3.83696	1.0802	0.956519	0.2802	0	0.141421	2	10.3781	3.63508	0	0.04	2243	7.11367	22.9239	18.0188	0.622742	15.4407	33.0713	33.0713	17.5987	17.5987	33.0713	33.0713	12.6512	4.21705	0	4	2802	2802	2802	1.31765	1.31765	1.31765	1.31765	0	0	0
260	28	2	1506.43	150643	3655400	46.625	3655400	1506426	4184600	7840000	1.19215	0.53375	4.46706	0.561484	0.940006	0.46625	0.617205	0.101015	4	48.3889	7.84924	0	0	1012	11.6097	28.9145	26.0262	12.6023	15.4407	48.5105	48.5105	16.0769	17.5987	39.5134	48.5105	28.6831	9.56102	0	0	18277	4836	31718	1.57088	1.28544	1.57088	1.05709	0	0.162951	0.575683
261	28	2	1291.54	129154	1856300	23.6773	1856300	1291536	5983700	7840000	1.16474	0.763227	3.05214	0.809505	1.04255	0.236773	0	0.151523	6	66.554	9.20539	0	0.00765306	698	27.4172	37.5723	28.0511	12.9441	15.4407	107.012	28.0511	18.9151	22.054	38.5511	107.012	60.0408	20.0136	0	6	9281.5	3618	14945	1.65452	1.53464	1.65452	1.43874	0	0.0287411	0.0443452
262	20	3	671.016	131519	1301636	16.6025	1301636	1.31519e+06	6538364	7840000	1.16775	0.833975	2.80045	1.73648	1.18888	0.166025	0.0214126	0.0707107	2	8.56503	3.30232	0.0025	0.005	1166	20.8272	32.226	25.0795	9.57712	15.4407	79.0188	18.584	18.584	18.584	30.003	79.0188	22.2322	7.41074	1	2	2213.67	852	3706	1.66641	1.3595	1.41214	1.08238	0	0.113125	0.0920701
263	28	1	1184.77	118477	3720400	47.4541	3720400	1184772	4119600	7840000	1.15112	0.525459	4.38138	0.25831	0.826489	0.474541	0.539343	0.0505076	2	70.4742	9.47262	0	0.00510204	751	18.2993	30.6079	23.9631	10.9834	15.4407	72.5439	16.0769	16.0769	16.5549	47.5026	72.5439	16.8199	5.60663	0	4	37204	37204	37204	1.31543	1.31543	1.31543	1.31543	0	0	0
264	10	1	408.062	319921	3383744	43.16	3383744	3.19921e+06	4456256	7840000	1.40806	0.5684	4.95448	0.482847	0.777185	0.4316	0.334788	0.141421	2	11.1596	3.76946	0.01	0	1539	4.97004	21.4469	17.0382	0.716465	16.5549	26.5649	16.5549	16.5549	16.5549	26.5649	26.5649	16.5823	5.52744	1	0	4316	4316	4316	1.39855	1.39855	1.39855	1.39855	0	0	0
265	10	1	291.604	228618	3358656	42.84	3358656	2.28618e+06	4481344	7840000	1.2916	0.5716	4.51926	0.443928	0.600235	0.4284	0.345382	0.141421	2	11.5127	3.82864	0.02	0	2322	5.39493	20.2144	17.5987	3.19956	15.4407	28.0511	15.4407	15.4407	15.4407	28.0511	28.0511	17.3757	5.79189	2	0	4284	4284	4284	1.06504	1.06504	1.06504	1.06504	0	0	0
266	20	2	656.29	128633	1337700	17.0625	1337700	1.28633e+06	6502300	7840000	1.16407	0.829375	2.80711	1.8749	1.94386	0.170625	0.0862987	0	0	34.5195	6.6296	0	0.0075	1022	17.9605	35.9454	31.0253	21.4538	16.0769	67.5356	22.054	16.5549	22.054	47.5026	67.5356	33.129	11.043	0	3	3412.5	1630	5195	1.4151	1.35647	1.29783	1.30956	0	0.00687606	0.0187692
267	10	1	321.056	251708	3067792	39.13	3067792	2.51708e+06	4772208	7840000	1.32106	0.6087	4.34058	0.196179	0.554371	0.3913	0.157423	0.141421	2	7.87113	3.16573	0.02	0.01	1541	8.12404	24.6325	20.0585	5.19444	16.0769	33.0713	33.0713	16.5549	16.5549	33.0713	33.0713	17.7997	5.93324	2	1	3913	3913	3913	1.09606	1.09606	1.09606	1.09606	0	0	0
268	10	1	355.05	278359	3055248	38.97	3055248	2783592	4784752	7840000	1.35505	0.6103	4.4406	0.497598	0.477971	0.3897	0	0.282843	4	9.90863	3.55191	0.03	0	1566	4.94701	22.2871	17.5987	1.18935	16.0769	27.5068	17.5987	17.5987	17.5987	27.5068	27.5068	15.3305	5.11016	3	0	3897	3897	3897	1.25237	1.25237	1.25237	1.25237	0	0	0
269	20	2	785.576	153973	2823184	36.01	2823184	1.53973e+06	5016816	7840000	1.19639	0.6399	3.73932	0.243417	0.728007	0.3601	0.50532	0.0707107	2	25.266	5.67183	0	0	1020	15.8584	28.7953	20.0585	5.19444	15.4407	59.5294	16.5549	16.5549	17.0382	34.0389	59.5294	44.0966	14.6989	0	0	7202	6152	8252	1.3546	1.29101	1.22741	1.24013	0	0.00808817	0.00094418
270	10	2	328.19	257301	1525664	19.46	1525664	2.57301e+06	6314336	7840000	1.32819	0.8054	3.29821	3.03718	1.89667	0.1946	0	0.141421	2	10.5794	3.67016	0	0.03	2271	5.18771	24.7797	23.9631	7.97503	18.584	31.5392	31.5392	18.584	18.584	31.5392	31.5392	11.7562	3.91872	0	3	973	742	1204	1.52544	1.47543	1.42542	1.43543	0	0.00500149	0.0544227
271	28	4	1316.29	131629	2563400	32.6964	2563400	1.31629e+06	5276600	7840000	1.16789	0.673036	3.47053	0.466663	0.999833	0.326964	0.327118	0.101015	4	42.7435	7.37717	0.00510204	0	877	17.324	33.5215	26.5649	10.3969	15.4407	77.5489	44.0357	17.0382	21.5355	44.0357	57.5501	14.4676	4.82254	4	0	6408.5	1441	18477	1.36866	1.17605	1	1.04974	0	0.0227457	0.0204169
272	20	1	719.78	141077	4902940	62.5375	4902940	1.41077e+06	2937060	7840000	1.17995	0.374625	6.29934	0.248511	0.901306	0.625375	1.12309	0.0707107	2	74.8728	9.76376	0.0025	0	938	10.081	24.0341	22.054	8.86156	15.4407	42.997	16.0769	15.4407	16.0769	23.0145	42.997	35.5834	11.8611	1	0	25015	25015	25015	1.13549	1.13549	1.13549	1.13549	0	0	0
273	10	1	310.432	243379	2656976	33.89	2656976	2.43379e+06	5183024	7840000	1.31043	0.6611	3.9644	0.310746	0.611112	0.3389	0.0950887	0.141421	2	9.50887	3.47952	0.01	0.03	1596	4.0631	25.8425	23.9631	3.85738	15.4407	30.003	30.003	22.5464	22.5464	30.003	30.003	22.3657	7.45524	1	3	3389	3389	3389	1.39737	1.39737	1.39737	1.39737	0	0	0
274	20	3	635.214	124502	1293992	16.505	1293992	1.24502e+06	6546008	7840000	1.1588	0.83495	2.77574	2.33059	1.96748	0.16505	0	0.212132	6	9.85164	3.54168	0.0075	0	1163	19.5173	32.9242	23.0145	10.2857	16.0769	63.4431	16.0769	16.0769	16.0769	58.032	63.4431	21.9904	7.33012	3	0	2200.67	2194	2206	1.49922	1.48723	1.47142	1.47534	0	0.000204265	0.00150361
275	28	4	1407.5	140750	2228100	28.4196	2228100	1407496	5611900	7840000	1.17953	0.715804	3.29567	0.785235	0.97288	0.284196	0.257197	0.0505076	2	33.6071	6.5414	0.00510204	0	1320	15.3771	28.809	23.0145	10.2857	15.4407	73.0228	16.0769	16.0769	17.0382	36.5506	43.5451	22.7526	7.58419	4	0	5570.25	2270	11824	1.76933	1.3965	1.00003	1.08495	0	0.109275	0.0600616
276	28	8	841.028	84102.8	596500	7.60842	596500	841028	7243500	7840000	1.10727	0.923916	2.39692	2.51945	2.05424	0.0760842	0.0667343	0.0505076	2	7.47425	3.08488	0	0.00127551	1284	18.5251	34.0027	24.4952	7.41237	15.4407	86.5346	21.0799	19.0264	21.0799	44.0357	54.5166	21.8471	7.28238	0	1	745.625	734	750	1.41396	1.05174	1	0.999979	0	0.0214205	0.0256622
277	20	1	624.15	122333	3941560	50.275	3941560	1223334	3898440	7840000	1.15604	0.49725	4.64972	0.608065	0.996407	0.50275	1.05841	0.0707107	2	47.0402	7.73909	0	0	1045	10.2055	28.1168	23.9631	7.48422	16.0769	47.9793	23.9631	18.584	19.5522	33.4779	47.9793	42.3939	14.1313	0	0	20110	20110	20110	1.08991	1.08991	1.08991	1.08991	0	0	0
278	20	2	714.086	139961	2661484	33.9475	2661484	1.39961e+06	5178516	7840000	1.17852	0.660525	3.56844	0.510254	0.756571	0.339475	0.478386	0.0707107	2	23.9193	5.51861	0	0.005	1330	16.6347	25.9193	19.5522	4.43916	15.4407	66.5385	17.0382	16.0769	17.0382	22.5464	66.5385	20.9801	6.99338	0	2	6789.5	3111	10468	1.4108	1.21575	1.4108	1.05971	0	0.076089	0.207773
279	10	1	421.858	330737	3260656	41.59	3260656	3.30737e+06	4579344	7840000	1.42186	0.5841	4.86854	0.257263	0.36664	0.4159	0	0.282843	4	11.314	3.79545	0	0.05	2485	1.403	18.1333	18.0188	1.45387	16.0769	20.0585	20.0585	16.5549	17.0382	20.0585	20.0585	12.7359	4.2453	0	5	4159	4159	4159	1.23068	1.23068	1.23068	1.23068	0	0	0
280	10	1	285.846	224103	2539376	32.39	2539376	2.24103e+06	5300624	7840000	1.28585	0.6761	3.80372	0.533931	0.725948	0.3239	0	0.141421	2	7.93329	3.1782	0.03	0	1541	6.10945	25.9038	28.5516	5.19377	19.5522	32.0547	32.0547	19.5522	19.5522	32.0547	32.0547	16.908	5.63601	3	0	3239	3239	3239	1.45831	1.45831	1.45831	1.45831	0	0	0
281	10	1	387.088	303477	2953328	37.67	2953328	3.03477e+06	4886672	7840000	1.38709	0.6233	4.45079	0.56589	0.403261	0.3767	0.123246	0.282843	4	12.3246	3.96133	0.01	0.02	1567	2.88031	22.6379	21.5355	4.38804	16.5549	25.5635	25.5635	20.0585	20.0585	25.5635	25.5635	17.0898	5.69661	1	2	3767	3767	3767	1.6748	1.6748	1.6748	1.6748	0	0	0
282	20	1	496.226	97260.3	1254792	16.005	1254792	972603	6585208	7840000	1.12406	0.83995	2.67648	1.67876	1.70688	0.16005	0.116551	0.0707107	2	23.3102	5.44789	0.0025	0	813	24.6716	38.5652	28.0511	12.6003	16.5549	83.0183	83.0183	19.5522	20.0585	46.4729	83.0183	31.9042	10.6347	1	0	6402	6402	6402	1.76015	1.76015	1.76015	1.76015	0	0	0
283	20	1	1031.91	202255	2777124	35.4225	2777124	2.02255e+06	5062876	7840000	1.25798	0.645775	3.89603	0.730546	0.938417	0.354225	0	0.141421	4	40.3965	7.17178	0.02	0	1397	10.3813	27.0314	24.4952	10.4434	15.4407	49.5235	18.9151	16.5549	18.9151	32.474	49.5235	23.1484	7.71613	8	0	14169	14169	14169	1.59032	1.59032	1.59032	1.59032	0	0	0
284	28	2	757.736	75773.6	1239300	15.8074	1239300	757736	6600700	7840000	1.09665	0.841926	2.6051	1.68326	1.78457	0.158074	0.0886011	0.0505076	2	34.7316	6.64994	0	0.00127551	746	27.7072	40.1281	35.9491	28.7538	15.4407	104.019	15.4407	15.4407	16.5549	59.065	104.019	65.2547	21.7516	0	1	6196.5	3470	8923	1.62961	1.31479	1.62961	1.06294	0	0.198214	0.627908
285	10	1	324.33	254275	3252816	41.49	3252816	2.54275e+06	4587184	7840000	1.32433	0.5851	4.52685	0.340055	0.405613	0.4149	0	0.141421	2	9.66769	3.50846	0.05	0	812	2.85197	29.1111	30.003	0	15.4407	30.003	30.003	25.5635	30.003	30.003	30.003	16.2398	5.41328	5	0	4149	4149	4149	1.10891	1.10891	1.10891	1.10891	0	0	0
286	10	1	430.992	337898	2083088	26.57	2083088	3.37898e+06	5756912	7840000	1.43099	0.7343	3.89757	1.71199	0.688429	0.2657	0	0.141421	2	7.55327	3.10115	0	0.04	1568	2.39187	25.8063	25.264	4.1321	17.5987	28.0511	28.0511	23.9631	23.9631	28.0511	28.0511	23.8416	7.94721	0	4	2657	2657	2657	2.00549	2.00549	2.00549	2.00549	0	0	0
287	10	1	340.03	266584	2341024	29.86	2341024	2.66584e+06	5498976	7840000	1.34003	0.7014	3.82102	1.03699	0.906772	0.2986	0	0.282843	4	10.8539	3.71748	0.02	0.01	838	4.70154	33.8074	35.5439	0	18.9151	35.5439	35.5439	28.5516	35.5439	35.5439	35.5439	11.8297	3.94324	2	1	2986	2986	2986	1.30601	1.30601	1.30601	1.30601	0	0	0
288	10	1	316.024	247763	3052112	38.93	3052112	2.47763e+06	4787888	7840000	1.31602	0.6107	4.30989	0.488244	0.429161	0.3893	0.44657	0.141421	2	11.1643	3.77025	0	0	2296	2.79485	20.3336	20.0585	4.47798	16.0769	23.9631	23.9631	17.0382	17.0382	23.9631	23.9631	9.29048	3.09683	0	0	3893	3893	3893	1.43289	1.43289	1.43289	1.43289	0	0	0
289	20	1	805.824	157942	2588768	33.02	2588768	1.57942e+06	5251232	7840000	1.20146	0.6698	3.58751	0.797267	1.05275	0.3302	0	0.0707107	2	43.8681	7.47359	0.0125	0	1170	15.129	29.73	24.4952	11.0558	15.4407	62.5233	20.0585	17.0382	20.0585	33.0713	62.5233	39.5072	13.1691	5	0	13208	13208	13208	1.53219	1.53219	1.53219	1.53219	0	0	0
290	10	1	405.928	318248	3056816	38.99	3056816	3.18248e+06	4783184	7840000	1.40593	0.6101	4.60884	0.566684	0.341897	0.3899	0.115126	0.282843	4	11.5126	3.82862	0.01	0.02	1567	7.59335	23.5465	20.0585	5.90309	16.0769	31.5392	16.0769	16.0769	16.0769	31.5392	31.5392	9.23667	3.07889	1	2	3899	3899	3899	1.50529	1.50529	1.50529	1.50529	0	0	0
291	10	1	288.088	225861	1926288	24.57	1926288	2.25861e+06	5913712	7840000	1.28809	0.7543	3.41532	1.36978	1.11536	0.2457	0.218341	0.282843	4	7.27805	3.04413	0	0.01	840	5.00993	36.7862	38.5511	0	16.5549	38.5511	38.5511	32.2269	38.5511	38.5511	38.5511	18.4136	6.13787	0	1	2457	2457	2457	1.2181	1.2181	1.2181	1.2181	0	0	0
292	28	1	985.932	98593.2	4087400	52.1352	4087400	985932	3752600	7840000	1.12576	0.478648	4.7039	0.356025	0.777034	0.521352	0.960288	0.0505076	2	68.4423	9.33507	0	0	631	19.5155	32.4717	25.0795	6.87315	15.4407	79.5107	20.4436	20.4436	20.4436	27.5068	79.5107	65.9153	21.9718	0	0	40874	40874	40874	1.09509	1.09509	1.09509	1.09509	0	0	0
293	28	3	1450.17	145017	1786300	22.7844	1786300	1450172	6053700	7840000	1.18497	0.772156	3.06925	1.05387	0.930433	0.227844	0.0474301	0.151523	6	7.43704	3.07719	0.00382653	0	995	16.6117	34.2811	31.0253	21.4538	15.4407	64.5375	15.4407	15.4407	19.5522	51.5269	58.4719	54.735	18.245	3	0	5954.33	745	16370	2.47309	1.49097	2.47309	0.999844	0.3849	0.723418	0.0557259
294	28	4	1084.97	108497	1787200	22.7959	1787200	1084970	6052800	7840000	1.13839	0.772041	2.94904	1.41332	1.41443	0.227959	0.281616	0.0505076	2	31.541	6.33713	0	0.00127551	1051	17.8382	34.1118	26.5649	13.2932	15.4407	76.9948	39.0556	17.5987	20.4436	39.0556	59.065	23.1546	7.71819	0	1	4468	2167	6812	1.40809	1.1602	1.40809	1.03351	0	0.0300054	0.0805451
295	28	1	1593	159300	4313200	55.0153	4313200	1.593e+06	3526800	7840000	1.20319	0.449847	5.34932	0.379544	0.817941	0.550153	0	0.0505076	2	9.82078	3.53613	0.0178571	0	980	11.0255	25.1669	20.0585	5.19444	15.4407	56.0113	20.0585	16.5549	17.0382	28.5516	39.5134	63.463	21.1543	14	0	43132	43132	43132	1.14081	1.14081	1.14081	1.14081	0	0	0
296	28	5	1570.64	157064	1502600	19.1658	1502600	1570636	6337400	7840000	1.20034	0.808342	2.96987	1.76826	1.1324	0.191658	0	0.101015	4	28.0681	5.97808	0	0.0114796	1348	11.1319	31.5002	29.4948	12.4759	15.4407	51.5269	43.5451	17.5987	21.0799	43.5451	49.0423	30.6753	10.2251	0	9	3005.2	1768	4898	1.88875	1.52167	1.41057	1.37755	0	0.046706	0.0376031
[truncated: 1,880 more rows]
[truncated: 30 more columns]

## Sheet: Fig 3b
P. aeruginosa						S. aureus						P. mirabilis						A. baumannii
Flat TU	697 Pro	336 Pro	881 Anti	685 Anti		Flat TU	697 Pro	336 Pro	881 Anti	685 Anti		Flat TU	697 Pro	336 Pro	881 Anti	685 Anti		Flat TU	697 Pro	336 Pro	881 Anti	685 Anti
[truncated: 44 more rows]

## Sheet: Fig 4a
PS						PS Flow						PS Inverted						COC						PU
[truncated: 45 more rows]

## Sheet: Fig 4d
P. aeruginosa						S. aureus
[truncated: 45 more rows]

[truncated: 9 more sheets: Fig 5d, Fig 5e, Fig 6b, Fig 6d, 7b & 7d, Fig 8b, Fig S3c, Fig S8a, Fig S8b, Fig S9]
